# Supplementary material for: Umbilical Cord Blood-Derived Exosomes From Very Preterm Infants With Bronchopulmonary Dysplasia Impaired Endothelial Angiogenesis: Roles of Exosomal MicroRNAs
Source: Front Cell Dev Biol. 2021 Mar 25;9:637248. doi: 10.3389/fcell.2021.637248 (PMC8027316; doi:10.3389/fcell.2021.637248)
Supplement: Supplementary file 3 [file Table_3.XLS]

## Sheet: Sheet1
miRNAID	NBPD-TPM	YBPD-TPM
hsa-let-7a-2-3p	1.14593	1.40149
hsa-let-7a-3p	14.8971	11.2119
hsa-let-7a-5p	9313.84	3815.56
hsa-let-7b-3p	18.1057	22.0034
hsa-let-7b-5p	10735.8	3064.36
hsa-let-7c-3p	0.68756	0.700745
hsa-let-7c-5p	1133.02	754.703
hsa-let-7d-3p	101.759	92.9188
hsa-let-7d-5p	1956.57	501.944
hsa-let-7e-3p	3.28501	6.79723
hsa-let-7e-5p	163.563	293.192
hsa-let-7f-1-3p	13.2928	10.0907
hsa-let-7f-2-3p	9.93142	14.7157
hsa-let-7f-5p	16573.5	4384.14
hsa-let-7g-3p	6.18804	4.27455
hsa-let-7g-5p	21133.3	4493.6
hsa-let-7i-3p	11.4593	11.9827
hsa-let-7i-5p	38932.4	7959.21
hsa-miR-1-3p	645.542	1091.55
hsa-miR-1-5p	0.0763955	0.210224
hsa-miR-100-3p	1.06954	0.700745
hsa-miR-100-5p	30354.1	46514.6
hsa-miR-101-3p	3872.87	1674.43
hsa-miR-101-5p	0.381978	0.140149
hsa-miR-103a-2-5p	0.381978	0.350373
hsa-miR-103a-3p	5375.49	768.858
hsa-miR-103b	5117.28	720.226
hsa-miR-105-3p	0.381978	0.630671
hsa-miR-105-5p	8.17432	11.8426
hsa-miR-106a-3p	0.229187	0.280298
hsa-miR-106a-5p	163.639	19.1303
hsa-miR-106b-3p	664.488	368.312
hsa-miR-106b-5p	683.282	186.608
hsa-miR-107	895.432	376.721
hsa-miR-10a-3p	20.9324	29.4313
hsa-miR-10a-5p	899.175	1322.94
hsa-miR-10b-3p	12.3761	11.2119
hsa-miR-10b-5p	1626.16	1060.86
hsa-miR-1178-3p	0.0763955	0.420447
hsa-miR-1178-5p	0.229187	0.280298
hsa-miR-1179	0.0763955	0.140149
hsa-miR-1180-3p	142.401	76.2411
hsa-miR-1180-5p	0.68756	1.61171
hsa-miR-1181	0.68756	1.82194
hsa-miR-1182	0.916746	4.83514
hsa-miR-1183	0.916746	2.87306
hsa-miR-1184	0.152791	0.490522
hsa-miR-1185-1-3p	6.95199	13.8047
hsa-miR-1185-2-3p	3.28501	5.46581
hsa-miR-1185-5p	0.381978	1.12119
hsa-miR-1193	1.06954	5.04537
hsa-miR-1197	4.43094	12.4733
hsa-miR-1199-3p	0.534769	0.420447
hsa-miR-1199-5p	0.993142	1.40149
hsa-miR-1200	0.763955	3.78402
hsa-miR-1202	0.229187	0.700745
hsa-miR-1203	0.534769	2.10224
hsa-miR-1204	0.152791	0.560596
hsa-miR-1205	0.229187	0.280298
hsa-miR-1206	0.0763955	0.0700745
hsa-miR-1207-3p	0.763955	1.82194
hsa-miR-1207-5p	0.458373	0.910969
hsa-miR-1208	3.59059	10.8616
hsa-miR-122-3p	0.152791	0.210224
hsa-miR-122-5p	803.757	1421.53
hsa-miR-1224-3p	0.458373	4.83514
hsa-miR-1224-5p	1.29872	2.73291
hsa-miR-1225-3p	0.381978	0.420447
hsa-miR-1225-5p	0.229187	0.490522
hsa-miR-1226-3p	0.305582	0.560596
hsa-miR-1226-5p	0.534769	0.840894
hsa-miR-1227-3p	0.305582	1.26134
hsa-miR-1227-5p	0.0763955	0.280298
hsa-miR-1228-3p	2.44466	6.58701
hsa-miR-1228-5p	2.36826	2.52268
hsa-miR-1229-3p	0.840351	1.61171
hsa-miR-1229-5p	0.152791	0.77082
hsa-miR-1231	1.14593	1.05112
hsa-miR-1233-3p	1.06954	3.71395
hsa-miR-1233-5p	17.4182	26.5582
hsa-miR-1234-3p	0.534769	1.61171
hsa-miR-1236-3p	0.534769	1.05112
hsa-miR-1236-5p	0.0763955	0.840894
hsa-miR-1237-3p	3.3614	39.5921
hsa-miR-1237-5p	1.60431	6.93738
hsa-miR-1238-3p	0.229187	0.280298
hsa-miR-1238-5p	0.840351	0.981044
hsa-miR-124-3p	0.152791	0.210224
hsa-miR-124-5p	0.458373	0.490522
hsa-miR-1243	0.0763955	0.0700745
hsa-miR-1244	0.534769	1.75186
hsa-miR-1245a	0.763955	0.840894
hsa-miR-1245b-3p	0.305582	0.490522
hsa-miR-1245b-5p	0.152791	0.210224
hsa-miR-1246	50.7266	254.861
hsa-miR-1247-3p	0.763955	1.12119
hsa-miR-1247-5p	11.8413	85.1406
hsa-miR-1248	0.152791	0.210224
hsa-miR-1249-3p	2.90303	8.12865
hsa-miR-1249-5p	0.840351	7.4279
hsa-miR-1250-3p	0.0763955	0.350373
hsa-miR-1250-5p	2.52105	3.22343
hsa-miR-1251-3p	2.29187	8.96954
hsa-miR-1251-5p	0.229187	0.630671
hsa-miR-1252-3p	0.0763955	0.140149
hsa-miR-1252-5p	0.68756	0.140149
hsa-miR-1253	0.305582	1.33142
hsa-miR-1254	26.3565	91.167
hsa-miR-1255a	5.34769	0.700745
hsa-miR-1255b-2-3p	0.458373	1.05112
hsa-miR-1255b-5p	40.1076	10.0207
hsa-miR-1256	0.0763955	0.630671
hsa-miR-1257	0.534769	0.77082
hsa-miR-1258	0.458373	0.77082
hsa-miR-125a-3p	121.469	240.075
hsa-miR-125a-5p	621.63	726.323
hsa-miR-125b-1-3p	4.66013	8.61917
hsa-miR-125b-2-3p	4.66013	7.1476
hsa-miR-125b-5p	733.55	861.917
hsa-miR-126-3p	5179.08	2061.38
hsa-miR-126-5p	212.456	193.406
hsa-miR-1260a	5.72966	14.3653
hsa-miR-1260b	7.94513	14.4354
hsa-miR-1261	37.8158	62.5065
hsa-miR-1262	4.50734	7.1476
hsa-miR-1263	0.229187	2.24239
hsa-miR-1264	0.0763955	0.280298
hsa-miR-1265	0.916746	0.630671
hsa-miR-1266-3p	0.229187	0.280298
hsa-miR-1266-5p	0.993142	1.05112
hsa-miR-1267	0.229187	0.420447
hsa-miR-1268a	1.52791	4.83514
hsa-miR-1268b	5.65327	11.5623
hsa-miR-1269a	1.29872	2.45261
hsa-miR-1269b	2.90303	2.73291
hsa-miR-127-3p	299.776	335.096
hsa-miR-127-5p	3.4378	6.72716
hsa-miR-1270	4.20175	1.19127
hsa-miR-1271-3p	0.381978	0.490522
hsa-miR-1271-5p	6.7992	6.02641
hsa-miR-1272	0.458373	1.47157
hsa-miR-1273a	0.534769	1.40149
hsa-miR-1273c	15.5847	46.6696
hsa-miR-1273d	0.381978	0.910969
hsa-miR-1273e	0.305582	0.77082
hsa-miR-1273f	0.229187	1.40149
hsa-miR-1273g-3p	1.6807	4.34462
hsa-miR-1273g-5p	0.916746	1.12119
hsa-miR-1273h-3p	5.65327	13.4543
hsa-miR-1273h-5p	0.229187	0.560596
hsa-miR-1275	2.06268	7.35783
hsa-miR-1276	0.305582	0.700745
hsa-miR-1277-3p	2.36826	1.26134
hsa-miR-1277-5p	3.4378	3.08328
hsa-miR-1278	19.7864	14.7157
hsa-miR-1279	0.0763955	0.0700745
hsa-miR-128-1-5p	1.90989	3.64388
hsa-miR-128-2-5p	0.611164	0.420447
hsa-miR-128-3p	263.259	141.34
hsa-miR-1281	0.611164	2.87306
hsa-miR-1282	0.152791	0.490522
hsa-miR-1283	945.7	1611.71
hsa-miR-1284	3.3614	1.96209
hsa-miR-1285-3p	70.5895	39.6622
hsa-miR-1285-5p	1.83349	1.54164
hsa-miR-1286	0.229187	0.560596
hsa-miR-1287-3p	0.611164	0.350373
hsa-miR-1287-5p	34.0724	13.6645
hsa-miR-1288-3p	2.36826	1.47157
hsa-miR-1288-5p	0.534769	0.910969
hsa-miR-1289	1.06954	0.630671
hsa-miR-129-1-3p	0.458373	0.700745
hsa-miR-129-2-3p	0.305582	0.350373
hsa-miR-129-5p	2.13907	2.17231
hsa-miR-1290	12.7581	113.521
hsa-miR-1291	0.381978	0.630671
hsa-miR-1292-3p	0.458373	0.910969
hsa-miR-1292-5p	5.27129	6.23663
hsa-miR-1293	0.916746	0.630671
hsa-miR-1294	40.0313	12.263
hsa-miR-1295a	0.458373	1.47157
hsa-miR-1295b-3p	0.229187	0.700745
hsa-miR-1295b-5p	0.840351	1.05112
hsa-miR-1296-3p	1.06954	6.93738
hsa-miR-1296-5p	28.4955	39.0315
hsa-miR-1297	6.41722	8.40894
hsa-miR-1298-3p	0.0763955	0.0700745
hsa-miR-1298-5p	0.916746	1.61171
hsa-miR-1299	2.52105	2.03216
hsa-miR-1301-3p	31.8569	20.7421
hsa-miR-1301-5p	0.152791	0.210224
hsa-miR-1302	1.14593	0.910969
hsa-miR-1303	6.64641	6.02641
hsa-miR-1304-3p	5.95885	6.16656
hsa-miR-1304-5p	3.51419	1.89201
hsa-miR-1305	0.458373	0.700745
hsa-miR-1306-3p	0.381978	0.630671
hsa-miR-1306-5p	1.45151	3.78402
hsa-miR-1307-3p	87.9312	51.0143
hsa-miR-1307-5p	48.6639	51.0843
hsa-miR-130a-3p	189.079	200.413
hsa-miR-130a-5p	0.152791	0.210224
hsa-miR-130b-3p	49.8863	57.2509
hsa-miR-130b-5p	0.458373	2.17231
hsa-miR-132-3p	72.1174	173.505
hsa-miR-132-5p	8.4799	8.61917
hsa-miR-1321	0.0763955	0.210224
hsa-miR-1322	0.381978	0.350373
hsa-miR-1323	10260.2	17646
hsa-miR-1324	0.993142	2.80298
hsa-miR-133a-3p	1.98628	2.10224
hsa-miR-133a-5p	0.458373	1.05112
hsa-miR-133b	0.68756	0.910969
hsa-miR-134-3p	23.4534	146.666
hsa-miR-134-5p	195.191	334.256
hsa-miR-1343-3p	0.534769	0.910969
hsa-miR-1343-5p	5.42408	9.74036
hsa-miR-135a-3p	1.6807	4.1344
hsa-miR-135a-5p	1.52791	0.700745
hsa-miR-135b-3p	1.83349	1.89201
hsa-miR-135b-5p	166.771	102.519
hsa-miR-136-3p	262.648	726.042
hsa-miR-136-5p	20.0156	78.6937
hsa-miR-137	4.35454	1.05112
hsa-miR-138-1-3p	0.458373	0.280298
hsa-miR-138-2-3p	0.458373	1.19127
hsa-miR-138-5p	19.3281	13.6645
hsa-miR-139-3p	1.60431	2.31246
hsa-miR-139-5p	5.27129	8.19872
hsa-miR-140-3p	1910.58	1144.04
hsa-miR-140-5p	202.448	158.018
hsa-miR-141-3p	1372.83	2358.29
hsa-miR-141-5p	34.1488	51.715
hsa-miR-142-3p	120.934	41.2038
hsa-miR-142-5p	752.878	346.238
hsa-miR-143-3p	22710.8	14895.8
hsa-miR-143-5p	38.1978	31.043
hsa-miR-144-3p	1262.05	534.108
hsa-miR-144-5p	380.297	78.063
hsa-miR-145-3p	12.8344	9.60021
hsa-miR-145-5p	148.055	174.696
hsa-miR-1468-3p	0.0763955	0.140149
hsa-miR-1468-5p	0.458373	0.560596
hsa-miR-1469	3.59059	10.7214
hsa-miR-146a-3p	0.152791	0.490522
hsa-miR-146a-5p	1761.53	2948.46
hsa-miR-146b-3p	2.67384	4.76507
hsa-miR-146b-5p	524.761	350.373
hsa-miR-1470	0.458373	0.630671
hsa-miR-1471	1.45151	6.37678
hsa-miR-147a	0.152791	0.77082
hsa-miR-147b	11.4593	23.7553
hsa-miR-148a-3p	42861.3	62620.2
hsa-miR-148a-5p	12.8344	15.4865
hsa-miR-148b-3p	1826.08	3471.28
hsa-miR-148b-5p	1.98628	1.96209
hsa-miR-149-3p	1.45151	6.58701
hsa-miR-149-5p	257.529	315.055
hsa-miR-150-3p	3.13222	4.69499
hsa-miR-150-5p	14.5151	9.95058
hsa-miR-151a-3p	3141.84	3200.02
hsa-miR-151a-5p	133.921	61.9459
hsa-miR-151b	4.81292	8.96954
hsa-miR-152-3p	568.383	1229.88
hsa-miR-152-5p	0.611164	1.19127
hsa-miR-153-3p	0.763955	0.350373
hsa-miR-153-5p	0.152791	0.490522
hsa-miR-1537-3p	0.305582	0.280298
hsa-miR-1537-5p	0.152791	0.280298
hsa-miR-1538	0.68756	0.981044
hsa-miR-1539	0.381978	0.560596
hsa-miR-154-3p	0.534769	0.77082
hsa-miR-154-5p	26.3565	73.8586
hsa-miR-155-3p	0.0763955	0.490522
hsa-miR-155-5p	33.3848	43.1659
hsa-miR-1587	0.611164	1.05112
hsa-miR-15a-3p	1.06954	0.630671
hsa-miR-15a-5p	212.38	110.718
hsa-miR-15b-3p	136.519	88.9947
hsa-miR-15b-5p	792.68	296.415
hsa-miR-16-1-3p	1.22233	0.77082
hsa-miR-16-2-3p	39.3437	59.7736
hsa-miR-16-5p	11684.1	4672.57
hsa-miR-17-3p	11.4593	2.03216
hsa-miR-17-5p	1307.66	315.756
hsa-miR-181a-2-3p	232.09	251.778
hsa-miR-181a-3p	16.2722	14.9259
hsa-miR-181a-5p	1461.14	1426.58
hsa-miR-181b-2-3p	0.840351	2.17231
hsa-miR-181b-3p	2.13907	2.31246
hsa-miR-181b-5p	125.136	122.35
hsa-miR-181c-3p	6.49362	9.60021
hsa-miR-181c-5p	4.35454	5.18552
hsa-miR-181d-3p	0.381978	1.26134
hsa-miR-181d-5p	16.0431	12.5433
hsa-miR-182-3p	1.06954	2.94313
hsa-miR-182-5p	1639.6	402.368
hsa-miR-1825	0.152791	0.560596
hsa-miR-1827	4.50734	6.65708
hsa-miR-183-3p	2.75024	1.33142
hsa-miR-183-5p	584.655	225.22
hsa-miR-184	278.691	204.758
hsa-miR-185-3p	101.835	23.3348
hsa-miR-185-5p	15404.5	3554.81
hsa-miR-186-3p	0.0763955	0.350373
hsa-miR-186-5p	3057.81	1294
hsa-miR-187-3p	0.840351	0.700745
hsa-miR-187-5p	2.36826	3.43365
hsa-miR-188-3p	0.68756	0.700745
hsa-miR-188-5p	6.7992	12.5433
hsa-miR-18a-3p	10.7718	5.32566
hsa-miR-18a-5p	62.6443	8.2688
hsa-miR-18b-3p	0.152791	0.280298
hsa-miR-18b-5p	6.03525	2.52268
hsa-miR-1908-3p	3.3614	10.5112
hsa-miR-1908-5p	0.916746	2.31246
hsa-miR-1909-3p	0.68756	2.10224
hsa-miR-1909-5p	0.152791	0.420447
hsa-miR-190a-3p	0.152791	0.210224
hsa-miR-190a-5p	0.381978	0.350373
hsa-miR-190b	0.68756	1.19127
hsa-miR-191-3p	1.90989	1.61171
hsa-miR-191-5p	320.021	145.965
hsa-miR-1910-3p	1.45151	1.40149
hsa-miR-1910-5p	0.611164	0.700745
hsa-miR-1911-3p	1.37512	2.24239
hsa-miR-1911-5p	0.152791	0.280298
hsa-miR-1912	0.381978	0.490522
hsa-miR-1913	0.763955	1.82194
hsa-miR-1914-3p	0.152791	1.12119
hsa-miR-1914-5p	0.534769	1.05112
hsa-miR-1915-3p	3.13222	4.62492
hsa-miR-1915-5p	0.229187	0.280298
hsa-miR-192-3p	2.75024	2.10224
hsa-miR-192-5p	3346.96	1070.53
hsa-miR-193a-3p	3.4378	6.09648
hsa-miR-193a-5p	11.6885	23.1947
hsa-miR-193b-3p	246.605	409.796
hsa-miR-193b-5p	448.747	778.878
hsa-miR-194-3p	0.611164	1.33142
hsa-miR-194-5p	671.364	141.831
hsa-miR-195-3p	3.97257	7.56805
hsa-miR-195-5p	42.5523	40.5732
hsa-miR-196a-3p	0.229187	0.560596
hsa-miR-196a-5p	11.2301	18.4296
hsa-miR-196b-3p	0.611164	0.210224
hsa-miR-196b-5p	50.1919	24.8064
hsa-miR-197-3p	39.7257	47.4405
hsa-miR-197-5p	2.36826	2.03216
hsa-miR-1972	0.611164	1.05112
hsa-miR-1973	0.0763955	0.140149
hsa-miR-1976	1.22233	0.840894
hsa-miR-198	0.305582	0.350373
hsa-miR-199a-3p	1718.44	2660.8
hsa-miR-199a-5p	505.509	384.639
hsa-miR-199b-3p	1882.39	2938.09
hsa-miR-199b-5p	177.085	122.21
hsa-miR-19a-3p	96.4875	46.8098
hsa-miR-19a-5p	0.0763955	0.350373
hsa-miR-19b-1-5p	0.0763955	0.280298
hsa-miR-19b-2-5p	0.0763955	0.140149
hsa-miR-19b-3p	335.529	183.245
hsa-miR-200a-3p	236.903	1235.2
hsa-miR-200a-5p	11.3065	19.0603
hsa-miR-200b-3p	174.717	521.355
hsa-miR-200b-5p	0.305582	1.47157
hsa-miR-200c-3p	1658.55	2446.93
hsa-miR-200c-5p	2.13907	3.36358
hsa-miR-202-3p	9.09107	8.19872
hsa-miR-202-5p	5.88245	2.66283
hsa-miR-203a-3p	605.587	1599.31
hsa-miR-203a-5p	0.534769	0.910969
hsa-miR-203b-3p	1.7571	2.45261
hsa-miR-203b-5p	286.101	838.652
hsa-miR-204-3p	0.840351	4.90522
hsa-miR-204-5p	2.59745	1.40149
hsa-miR-205-3p	2.67384	4.90522
hsa-miR-205-5p	321.09	366.77
hsa-miR-2052	0.0763955	0.140149
hsa-miR-2053	0.0763955	0.140149
hsa-miR-2054	0.0763955	0.350373
hsa-miR-206	8.70909	75.6805
hsa-miR-208a-3p	0.229187	0.140149
hsa-miR-208a-5p	1.06954	1.96209
hsa-miR-208b-3p	0.68756	1.33142
hsa-miR-208b-5p	0.0763955	0.140149
hsa-miR-20a-3p	0.611164	0.840894
hsa-miR-20a-5p	2761.24	1110.82
hsa-miR-20b-3p	1.52791	0.910969
hsa-miR-20b-5p	338.279	50.4537
hsa-miR-21-3p	13.2928	23.1947
hsa-miR-21-5p	66942.4	105006
hsa-miR-210-3p	140.491	169.16
hsa-miR-210-5p	0.534769	0.77082
hsa-miR-211-3p	0.229187	0.840894
hsa-miR-211-5p	0.68756	0.77082
hsa-miR-2110	15.9667	17.0281
hsa-miR-2113	1.7571	1.40149
hsa-miR-2114-3p	0.763955	1.47157
hsa-miR-2114-5p	0.458373	1.96209
hsa-miR-2115-3p	7.63955	11.7024
hsa-miR-2115-5p	1.98628	1.40149
hsa-miR-2116-3p	0.68756	1.96209
hsa-miR-2116-5p	0.534769	0.420447
hsa-miR-2117	0.458373	0.700745
hsa-miR-212-3p	1.29872	4.62492
hsa-miR-212-5p	1.29872	2.17231
hsa-miR-214-3p	22.6895	30.9029
hsa-miR-214-5p	17.4946	21.7231
hsa-miR-215-3p	0.0763955	0.210224
hsa-miR-215-5p	54.9284	45.8287
hsa-miR-216a-3p	1.37512	1.47157
hsa-miR-216a-5p	4.04896	2.17231
hsa-miR-216b-3p	0.305582	0.350373
hsa-miR-216b-5p	0.305582	0.420447
hsa-miR-217	10.6954	3.08328
hsa-miR-218-1-3p	0.840351	1.68179
hsa-miR-218-2-3p	0.68756	0.981044
hsa-miR-218-5p	61.6512	84.65
hsa-miR-219a-1-3p	1.45151	1.75186
hsa-miR-219a-2-3p	0.68756	0.560596
hsa-miR-219a-5p	0.0763955	0.0700745
hsa-miR-219b-3p	0.0763955	0.280298
hsa-miR-219b-5p	0.458373	0.910969
hsa-miR-22-3p	7849.49	8178.54
hsa-miR-22-5p	66.2349	166.147
hsa-miR-221-3p	486.639	989.873
hsa-miR-221-5p	67.3808	38.8213
hsa-miR-222-3p	157.91	320.731
hsa-miR-222-5p	1.22233	3.64388
hsa-miR-223-3p	49.7335	33.7759
hsa-miR-223-5p	54.47	49.6828
hsa-miR-224-3p	40.7952	42.0447
hsa-miR-224-5p	18.7169	17.0281
hsa-miR-2276-3p	1.6807	1.47157
hsa-miR-2276-5p	0.229187	0.981044
hsa-miR-2277-3p	40.8716	66.5007
hsa-miR-2277-5p	3.05582	2.31246
hsa-miR-2278	1.06954	1.33142
hsa-miR-2355-3p	1.7571	1.61171
hsa-miR-2355-5p	0.534769	1.05112
hsa-miR-2392	1.7571	2.59276
hsa-miR-23a-3p	12301.5	15467.7
hsa-miR-23a-5p	1.83349	7.91842
hsa-miR-23b-3p	456.158	554.009
hsa-miR-23b-5p	7.63955	6.58701
hsa-miR-23c	1.98628	4.62492
hsa-miR-24-1-5p	0.763955	2.03216
hsa-miR-24-2-5p	9.93142	11.0017
hsa-miR-24-3p	20583.8	26313.1
hsa-miR-2467-3p	0.152791	0.210224
hsa-miR-2467-5p	0.763955	0.77082
hsa-miR-25-3p	8646.98	2700.18
hsa-miR-25-5p	4.81292	4.90522
hsa-miR-2681-3p	1.29872	2.17231
hsa-miR-2681-5p	0.305582	0.490522
hsa-miR-2682-3p	0.0763955	0.420447
hsa-miR-2682-5p	1.06954	1.40149
hsa-miR-26a-1-3p	0.0763955	0.420447
hsa-miR-26a-2-3p	7.94513	12.8937
hsa-miR-26a-5p	6068.17	2624.85
hsa-miR-26b-3p	9.70223	6.09648
hsa-miR-26b-5p	7835.96	2494.72
hsa-miR-27a-3p	37094.6	56096.9
hsa-miR-27a-5p	51.8726	118.916
hsa-miR-27b-3p	13377.2	20405
hsa-miR-27b-5p	5.95885	4.1344
hsa-miR-28-3p	90.2995	119.477
hsa-miR-28-5p	18.1057	26.9787
hsa-miR-2861	0.611164	1.05112
hsa-miR-2909	0.458373	0.350373
hsa-miR-296-3p	8.5563	8.05857
hsa-miR-296-5p	4.66013	9.31991
hsa-miR-297	0.152791	0.280298
hsa-miR-298	0.152791	0.280298
hsa-miR-299-3p	5.1185	10.0907
hsa-miR-299-5p	1.14593	1.26134
hsa-miR-29a-3p	6605.23	11064.8
hsa-miR-29a-5p	3.3614	7.63812
hsa-miR-29b-1-5p	1.7571	2.31246
hsa-miR-29b-2-5p	1.14593	1.19127
hsa-miR-29b-3p	315.59	363.757
hsa-miR-29c-3p	321.931	305.385
hsa-miR-29c-5p	54.5464	34.2664
hsa-miR-300	0.305582	0.490522
hsa-miR-301a-3p	0.68756	0.77082
hsa-miR-301a-5p	2.97943	2.73291
hsa-miR-301b-3p	0.458373	0.140149
hsa-miR-301b-5p	12.9872	111.489
hsa-miR-302a-3p	0.152791	0.210224
hsa-miR-302a-5p	0.152791	0.420447
hsa-miR-302b-3p	0.458373	0.420447
hsa-miR-302b-5p	0.381978	0.560596
hsa-miR-302c-3p	0.381978	0.910969
hsa-miR-302c-5p	0.152791	0.280298
hsa-miR-302d-3p	0.229187	0.490522
hsa-miR-302d-5p	0.152791	0.140149
hsa-miR-302e	0.0763955	0.0700745
hsa-miR-302f	0.0763955	0.0700745
hsa-miR-3064-3p	0.0763955	0.210224
hsa-miR-3064-5p	1.98628	0.981044
hsa-miR-3065-3p	1.90989	3.2935
hsa-miR-3065-5p	11.5357	9.74036
hsa-miR-3074-3p	20.6268	28.3101
hsa-miR-3074-5p	9992.69	13157.1
hsa-miR-30a-3p	455.088	673.206
hsa-miR-30a-5p	4428.65	7860.26
hsa-miR-30b-3p	26.8912	35.3176
hsa-miR-30b-5p	2315.78	2303.63
hsa-miR-30c-1-3p	7.41037	7.28775
hsa-miR-30c-2-3p	5.80606	6.51693
hsa-miR-30c-5p	494.279	585.052
hsa-miR-30d-3p	34.1488	49.6128
hsa-miR-30d-5p	16889.5	28894.3
hsa-miR-30e-3p	267.843	259.696
hsa-miR-30e-5p	625.908	950.841
hsa-miR-31-3p	2.59745	1.47157
hsa-miR-31-5p	11.3065	24.0356
hsa-miR-3115	1.37512	1.26134
hsa-miR-3116	0.229187	0.420447
hsa-miR-3117-3p	0.763955	0.420447
hsa-miR-3117-5p	0.0763955	0.0700745
hsa-miR-3118	0.229187	0.560596
hsa-miR-3119	0.381978	0.560596
hsa-miR-3120-3p	1.45151	2.38253
hsa-miR-3120-5p	1.52791	4.34462
hsa-miR-3121-3p	0.840351	0.490522
hsa-miR-3121-5p	0.229187	0.210224
hsa-miR-3122	2.06268	6.23663
hsa-miR-3123	0.0763955	0.210224
hsa-miR-3124-3p	0.229187	0.420447
hsa-miR-3124-5p	1.45151	1.54164
hsa-miR-3125	0.68756	2.52268
hsa-miR-3126-3p	0.229187	0.210224
hsa-miR-3126-5p	0.840351	0.840894
hsa-miR-3127-3p	0.152791	1.05112
hsa-miR-3127-5p	3.4378	6.72716
hsa-miR-3128	1.06954	0.840894
hsa-miR-3129-3p	0.152791	0.490522
hsa-miR-3129-5p	3.20861	2.17231
hsa-miR-3130-3p	0.305582	1.26134
hsa-miR-3130-5p	0.229187	0.840894
hsa-miR-3131	1.06954	1.54164
hsa-miR-3132	0.534769	1.33142
hsa-miR-3133	1.06954	0.77082
hsa-miR-3134	0.381978	1.89201
hsa-miR-3135a	0.305582	0.630671
hsa-miR-3135b	1.14593	4.4147
hsa-miR-3136-3p	0.611164	0.840894
hsa-miR-3136-5p	1.22233	1.19127
hsa-miR-3137	0.152791	0.420447
hsa-miR-3138	6.26443	14.6456
hsa-miR-3139	0.993142	1.33142
hsa-miR-3140-3p	1.06954	0.700745
hsa-miR-3140-5p	0.611164	0.700745
hsa-miR-3141	0.68756	2.52268
hsa-miR-3142	0.152791	1.33142
hsa-miR-3143	7.25757	5.04537
hsa-miR-3144-3p	1.06954	1.54164
hsa-miR-3144-5p	0.152791	0.560596
hsa-miR-3145-3p	0.840351	1.19127
hsa-miR-3145-5p	1.14593	2.45261
hsa-miR-3146	0.534769	0.210224
hsa-miR-3147	0.763955	2.38253
hsa-miR-3148	1.06954	0.630671
hsa-miR-3149	1.14593	0.560596
hsa-miR-3150a-3p	0.0763955	0.350373
hsa-miR-3150a-5p	1.52791	2.80298
hsa-miR-3150b-3p	2.44466	2.31246
hsa-miR-3150b-5p	0.152791	0.280298
hsa-miR-3151-3p	0.152791	1.05112
hsa-miR-3151-5p	0.0763955	0.210224
hsa-miR-3152-3p	0.152791	0.560596
hsa-miR-3152-5p	0.229187	0.490522
hsa-miR-3153	0.229187	0.490522
hsa-miR-3154	1.22233	2.73291
hsa-miR-3155a	0.229187	0.700745
hsa-miR-3155b	0.152791	0.280298
hsa-miR-3156-3p	1.6807	2.73291
hsa-miR-3156-5p	2.59745	3.22343
hsa-miR-3157-3p	1.06954	0.420447
hsa-miR-3157-5p	0.916746	0.840894
hsa-miR-3158-3p	3.59059	1.47157
hsa-miR-3158-5p	0.381978	1.12119
hsa-miR-3159	0.229187	0.490522
hsa-miR-3160-3p	0.458373	0.910969
hsa-miR-3160-5p	0.381978	0.981044
hsa-miR-3161	0.152791	0.560596
hsa-miR-3162-3p	2.59745	14.085
hsa-miR-3162-5p	0.993142	2.10224
hsa-miR-3163	0.458373	0.350373
hsa-miR-3164	1.7571	1.05112
hsa-miR-3165	0.763955	1.19127
hsa-miR-3166	0.534769	0.350373
hsa-miR-3167	0.305582	0.77082
hsa-miR-3168	22.0783	84.5099
hsa-miR-3169	0.381978	0.700745
hsa-miR-3170	0.916746	3.15335
hsa-miR-3171	0.152791	0.210224
hsa-miR-3173-3p	0.381978	1.19127
hsa-miR-3173-5p	0.763955	0.630671
hsa-miR-3174	0.763955	0.700745
hsa-miR-3175	0.534769	3.64388
hsa-miR-3176	1.52791	3.01321
hsa-miR-3177-3p	1.52791	1.75186
hsa-miR-3177-5p	0.0763955	0.350373
hsa-miR-3178	14.5151	33.1453
hsa-miR-3179	1.52791	3.64388
hsa-miR-3180	0.458373	1.68179
hsa-miR-3180-3p	2.97943	4.90522
hsa-miR-3180-5p	1.7571	2.38253
hsa-miR-3181	1.6807	3.5738
hsa-miR-3182	16.7306	18.3595
hsa-miR-3183	0.381978	0.350373
hsa-miR-3184-3p	1652.82	1669.39
hsa-miR-3184-5p	282.969	223.678
hsa-miR-3185	0.68756	2.31246
hsa-miR-3186-3p	0.229187	1.05112
hsa-miR-3186-5p	0.840351	0.490522
hsa-miR-3187-3p	0.763955	0.700745
hsa-miR-3187-5p	0.993142	1.54164
hsa-miR-3188	0.840351	3.99425
hsa-miR-3189-3p	0.534769	1.40149
hsa-miR-3189-5p	0.305582	0.560596
hsa-miR-3190-3p	0.993142	0.840894
hsa-miR-3190-5p	20.856	84.2296
hsa-miR-3191-3p	19.71	90.6064
hsa-miR-3191-5p	1.06954	1.33142
hsa-miR-3192-3p	0.305582	1.33142
hsa-miR-3192-5p	0.916746	0.77082
hsa-miR-3193	3.28501	5.60596
hsa-miR-3194-3p	1.14593	0.77082
hsa-miR-3194-5p	0.381978	1.33142
hsa-miR-3195	1.22233	3.64388
hsa-miR-3196	0.611164	3.43365
hsa-miR-3197	0.152791	0.630671
hsa-miR-3198	0.229187	0.77082
hsa-miR-3199	0.763955	5.18552
hsa-miR-32-3p	5.72966	3.01321
hsa-miR-32-5p	492.522	333.625
hsa-miR-3200-3p	3.05582	0.490522
hsa-miR-3200-5p	0.381978	0.420447
hsa-miR-3201	0.152791	0.280298
hsa-miR-3202	6.11164	41.6943
hsa-miR-320a	10306.9	8357.58
hsa-miR-320b	643.403	520.374
hsa-miR-320c	163.639	153.814
hsa-miR-320d	35.7531	44.0769
hsa-miR-320e	0.611164	1.12119
hsa-miR-323a-3p	14.2096	27.8897
hsa-miR-323a-5p	1.29872	2.17231
hsa-miR-323b-3p	10.3898	14.5054
hsa-miR-323b-5p	0.229187	1.61171
hsa-miR-324-3p	4.43094	3.2935
hsa-miR-324-5p	25.7453	7.28775
hsa-miR-325	0.305582	0.630671
hsa-miR-326	3.3614	5.04537
hsa-miR-328-3p	10.7718	14.996
hsa-miR-328-5p	0.152791	0.630671
hsa-miR-329-3p	10.6954	26.8385
hsa-miR-329-5p	0.534769	0.560596
hsa-miR-330-3p	6.64641	10.0207
hsa-miR-330-5p	21.4671	18.3595
hsa-miR-331-3p	5.80606	1.68179
hsa-miR-331-5p	28.1136	24.0356
hsa-miR-335-3p	56.3799	33.7059
hsa-miR-335-5p	443.4	640.201
hsa-miR-337-3p	7.94513	21.583
hsa-miR-337-5p	4.58373	10.301
hsa-miR-338-3p	0.229187	0.560596
hsa-miR-338-5p	6.03525	9.74036
hsa-miR-339-3p	77.6178	67.2716
hsa-miR-339-5p	42.5523	32.3044
hsa-miR-33a-3p	1.6807	0.981044
hsa-miR-33a-5p	1.29872	2.80298
hsa-miR-33b-3p	0.993142	2.31246
hsa-miR-33b-5p	0.381978	0.630671
hsa-miR-340-3p	4.81292	2.10224
hsa-miR-340-5p	821.787	790.371
hsa-miR-342-3p	9.32025	16.958
hsa-miR-342-5p	15.2791	23.8253
hsa-miR-345-3p	1.60431	3.2935
hsa-miR-345-5p	59.8941	34.2664
hsa-miR-346	0.229187	0.280298
hsa-miR-34a-3p	0.305582	0.700745
hsa-miR-34a-5p	36.2879	47.4405
hsa-miR-34b-3p	0.68756	0.840894
hsa-miR-34b-5p	0.0763955	0.420447
hsa-miR-34c-3p	3.4378	3.08328
hsa-miR-34c-5p	201.99	234.75
hsa-miR-3529-3p	740.502	273.501
hsa-miR-3529-5p	0.458373	0.210224
hsa-miR-3591-3p	453.025	931.571
hsa-miR-3591-5p	0.534769	1.19127
hsa-miR-3605-3p	0.534769	1.40149
hsa-miR-3605-5p	5.34769	4.55484
hsa-miR-3606-3p	0.534769	0.420447
hsa-miR-3606-5p	0.0763955	0.420447
hsa-miR-3607-3p	0.152791	0.350373
hsa-miR-3607-5p	0.152791	0.0700745
hsa-miR-3609	0.0763955	0.490522
hsa-miR-361-3p	104.051	74.5593
hsa-miR-361-5p	91.2926	139.448
hsa-miR-3610	0.229187	0.350373
hsa-miR-3611	1.52791	1.40149
hsa-miR-3612	0.229187	0.700745
hsa-miR-3613-3p	1.52791	2.38253
hsa-miR-3613-5p	173.8	56.7604
hsa-miR-3614-3p	13.904	14.0149
hsa-miR-3614-5p	7.63955	13.9448
hsa-miR-3615	4.35454	4.27455
hsa-miR-3616-3p	0.152791	0.210224
hsa-miR-3616-5p	0.152791	0.350373
hsa-miR-3617-3p	0.381978	0.77082
hsa-miR-3617-5p	0.458373	0.77082
hsa-miR-3618	0.0763955	0.0700745
hsa-miR-3619-3p	1.06954	1.54164
hsa-miR-3619-5p	0.305582	0.560596
hsa-miR-362-3p	16.0431	13.5244
hsa-miR-362-5p	13.4456	12.0528
hsa-miR-3620-3p	2.36826	5.88626
hsa-miR-3620-5p	0.68756	1.26134
hsa-miR-3621	2.29187	5.25559
hsa-miR-3622a-3p	1.52791	2.87306
hsa-miR-3622a-5p	0.305582	0.630671
hsa-miR-3622b-3p	0.229187	0.77082
hsa-miR-3622b-5p	1.7571	1.47157
hsa-miR-363-3p	3215.95	597.175
hsa-miR-363-5p	1.98628	1.33142
hsa-miR-3646	0.381978	0.630671
hsa-miR-3648	1.06954	3.71395
hsa-miR-3649	0.152791	0.700745
hsa-miR-3650	0.611164	0.840894
hsa-miR-3651	1.7571	2.10224
hsa-miR-3652	1.98628	3.50373
hsa-miR-3653-3p	0.458373	1.26134
hsa-miR-3653-5p	0.229187	0.840894
hsa-miR-3654	0.305582	2.10224
hsa-miR-3655	0.534769	1.05112
hsa-miR-3656	1.14593	3.08328
hsa-miR-3657	0.152791	0.630671
hsa-miR-3658	0.152791	0.420447
hsa-miR-3659	0.152791	0.910969
hsa-miR-365a-3p	40.4132	59.9838
hsa-miR-365a-5p	9.54944	22.0034
hsa-miR-365b-3p	38.9617	64.3284
hsa-miR-365b-5p	0.458373	0.77082
hsa-miR-3660	0.68756	1.61171
hsa-miR-3661	1.60431	6.72716
hsa-miR-3662	0.229187	0.280298
hsa-miR-3663-3p	0.305582	0.700745
hsa-miR-3663-5p	0.305582	0.840894
hsa-miR-3664-3p	8.86188	10.9316
hsa-miR-3664-5p	1.83349	3.22343
hsa-miR-3665	0.152791	0.350373
hsa-miR-3666	0.0763955	0.280298
hsa-miR-3667-3p	0.534769	1.40149
hsa-miR-3667-5p	0.229187	1.54164
hsa-miR-3668	0.0763955	0.280298
hsa-miR-367-3p	0.0763955	0.280298
hsa-miR-367-5p	0.0763955	0.210224
hsa-miR-3670	0.458373	1.26134
hsa-miR-3671	0.0763955	0.280298
hsa-miR-3672	0.611164	3.22343
hsa-miR-3674	0.229187	0.700745
hsa-miR-3675-3p	0.763955	1.68179
hsa-miR-3675-5p	3.97257	3.92417
hsa-miR-3677-3p	0.840351	1.33142
hsa-miR-3677-5p	0.611164	0.490522
hsa-miR-3678-3p	0.229187	0.210224
hsa-miR-3678-5p	0.229187	0.840894
hsa-miR-3679-3p	0.840351	1.82194
hsa-miR-3679-5p	7.94513	16.1872
hsa-miR-3680-3p	0.381978	0.280298
hsa-miR-3680-5p	0.916746	1.61171
hsa-miR-3681-3p	0.305582	0.420447
hsa-miR-3681-5p	0.152791	0.560596
hsa-miR-3682-3p	4.81292	6.30671
hsa-miR-3682-5p	0.152791	0.210224
hsa-miR-3683	0.458373	0.210224
hsa-miR-3684	0.305582	0.140149
hsa-miR-3685	0.0763955	0.350373
hsa-miR-3686	0.458373	0.420447
hsa-miR-3687	0.68756	1.96209
hsa-miR-3688-3p	39.1145	14.5054
hsa-miR-3688-5p	15.5083	4.97529
hsa-miR-3689a-3p	0.229187	0.350373
hsa-miR-3689a-5p	0.152791	0.0700745
hsa-miR-3689b-3p	0.68756	0.420447
hsa-miR-3689b-5p	0.0763955	0.210224
hsa-miR-3689c	0.229187	0.77082
hsa-miR-3689d	0.381978	0.420447
hsa-miR-3689e	0.0763955	0.140149
hsa-miR-3689f	0.0763955	0.350373
hsa-miR-369-3p	124.907	312.182
hsa-miR-369-5p	8.93828	18.2895
hsa-miR-3690	4.43094	2.66283
hsa-miR-3691-3p	0.229187	0.630671
hsa-miR-3691-5p	2.21547	2.45261
hsa-miR-3692-3p	0.993142	0.700745
hsa-miR-3692-5p	3.4378	7.7082
hsa-miR-370-3p	60.0469	75.6104
hsa-miR-370-5p	0.152791	0.560596
hsa-miR-3713	0.305582	0.560596
hsa-miR-3714	0.152791	0.560596
hsa-miR-371a-3p	45.9901	20.7421
hsa-miR-371a-5p	64.4778	29.5014
hsa-miR-371b-3p	146.909	66.5708
hsa-miR-371b-5p	0.763955	0.840894
hsa-miR-372-3p	1565.34	978.03
hsa-miR-372-5p	6.57001	2.73291
hsa-miR-373-3p	46.0665	24.8765
hsa-miR-373-5p	0.763955	1.12119
hsa-miR-374a-3p	51.3378	29.9218
hsa-miR-374a-5p	524.226	187.169
hsa-miR-374b-3p	5.0421	4.48477
hsa-miR-374b-5p	217.04	93.7597
hsa-miR-374c-3p	232.624	99.0153
hsa-miR-374c-5p	1.22233	0.560596
hsa-miR-375	151.416	74.4192
hsa-miR-376a-2-5p	1.14593	4.48477
hsa-miR-376a-3p	14.2096	25.5772
hsa-miR-376a-5p	1.7571	5.18552
hsa-miR-376b-3p	1.37512	0.910969
hsa-miR-376b-5p	1.22233	2.24239
hsa-miR-376c-3p	48.5112	71.6863
hsa-miR-376c-5p	0.152791	0.140149
hsa-miR-377-3p	6.18804	17.0281
hsa-miR-377-5p	6.03525	20.5318
hsa-miR-378a-3p	2033.57	2217.65
hsa-miR-378a-5p	21.3143	18.9902
hsa-miR-378b	1.06954	2.38253
hsa-miR-378c	190.683	204.197
hsa-miR-378d	44.7678	61.2451
hsa-miR-378e	6.03525	10.7214
hsa-miR-378f	2.97943	6.65708
hsa-miR-378g	1.7571	2.87306
hsa-miR-378h	1.37512	3.64388
hsa-miR-378i	1.06954	2.94313
hsa-miR-378j	0.152791	1.12119
hsa-miR-379-3p	0.305582	2.10224
hsa-miR-379-5p	218.415	317.928
hsa-miR-380-3p	1.22233	4.27455
hsa-miR-380-5p	0.0763955	0.210224
hsa-miR-381-3p	477.701	421.078
hsa-miR-381-5p	0.152791	0.700745
hsa-miR-382-3p	0.763955	1.61171
hsa-miR-382-5p	104.585	369.923
hsa-miR-383-3p	0.0763955	0.210224
hsa-miR-383-5p	1.52791	4.34462
hsa-miR-384	0.0763955	0.280298
hsa-miR-3907	1.37512	2.31246
hsa-miR-3908	0.763955	2.31246
hsa-miR-3909	20.1684	15.9069
hsa-miR-3910	1.06954	0.630671
hsa-miR-3911	0.763955	1.82194
hsa-miR-3912-3p	11.2301	9.38999
hsa-miR-3912-5p	0.152791	0.490522
hsa-miR-3913-3p	4.50734	2.10224
hsa-miR-3913-5p	4.04896	2.59276
hsa-miR-3914	0.152791	0.420447
hsa-miR-3915	2.75024	22.0034
hsa-miR-3916	1.22233	1.75186
hsa-miR-3917	0.152791	0.490522
hsa-miR-3918	2.21547	3.50373
hsa-miR-3919	0.0763955	0.210224
hsa-miR-3920	0.152791	0.490522
hsa-miR-3921	2.13907	1.89201
hsa-miR-3922-3p	0.229187	0.490522
hsa-miR-3922-5p	5.88245	9.67029
hsa-miR-3923	0.458373	0.840894
hsa-miR-3924	0.381978	0.140149
hsa-miR-3925-3p	1.37512	1.12119
hsa-miR-3925-5p	16.1195	27.1889
hsa-miR-3926	0.0763955	0.560596
hsa-miR-3927-3p	13.5984	14.7157
hsa-miR-3927-5p	0.381978	0.280298
hsa-miR-3928-3p	11.001	7.28775
hsa-miR-3928-5p	0.152791	2.10224
hsa-miR-3929	1.90989	3.50373
hsa-miR-3934-3p	0.381978	0.560596
hsa-miR-3934-5p	3.28501	5.67604
hsa-miR-3935	0.305582	0.77082
hsa-miR-3936	0.458373	0.77082
hsa-miR-3937	1.29872	2.24239
hsa-miR-3938	0.0763955	0.140149
hsa-miR-3939	0.916746	0.981044
hsa-miR-3940-3p	3.51419	3.71395
hsa-miR-3940-5p	0.916746	2.31246
hsa-miR-3941	0.381978	0.490522
hsa-miR-3942-3p	0.0763955	0.490522
hsa-miR-3942-5p	0.840351	0.560596
hsa-miR-3943	2.82663	13.5244
hsa-miR-3944-3p	0.458373	0.630671
hsa-miR-3944-5p	6.64641	13.174
hsa-miR-3945	0.0763955	0.280298
hsa-miR-3960	3.66698	7.21768
hsa-miR-3972	2.13907	3.78402
hsa-miR-3973	0.0763955	0.630671
hsa-miR-3974	0.305582	0.420447
hsa-miR-3975	0.0763955	0.210224
hsa-miR-3976	0.381978	0.630671
hsa-miR-3977	0.0763955	0.280298
hsa-miR-3978	0.0763955	0.280298
hsa-miR-409-3p	76.5483	92.148
hsa-miR-409-5p	8.17432	18.2895
hsa-miR-410-3p	82.3544	240.566
hsa-miR-410-5p	4.35454	9.53014
hsa-miR-411-3p	3.59059	10.5112
hsa-miR-411-5p	16.1958	30.9729
hsa-miR-412-3p	0.381978	1.40149
hsa-miR-412-5p	7.86874	30.7627
hsa-miR-421	45.0734	56.2699
hsa-miR-422a	4.58373	4.1344
hsa-miR-423-3p	1546.4	1440.38
hsa-miR-423-5p	1634.48	1679.55
hsa-miR-424-3p	156.305	270.277
hsa-miR-424-5p	1695.45	2354.78
hsa-miR-425-3p	71.2006	43.4462
hsa-miR-425-5p	217.727	137.206
hsa-miR-4251	0.305582	0.280298
hsa-miR-4252	10.0078	30.062
hsa-miR-4253	0.840351	0.910969
hsa-miR-4254	1.90989	4.76507
hsa-miR-4255	0.534769	0.981044
hsa-miR-4256	0.229187	0.0700745
hsa-miR-4257	0.458373	0.420447
hsa-miR-4258	0.305582	1.05112
hsa-miR-4259	0.381978	2.17231
hsa-miR-4260	0.0763955	0.210224
hsa-miR-4261	0.840351	0.560596
hsa-miR-4262	0.0763955	0.350373
hsa-miR-4263	0.152791	0.210224
hsa-miR-4264	0.229187	0.77082
hsa-miR-4265	0.229187	0.700745
hsa-miR-4266	0.229187	0.490522
hsa-miR-4267	0.0763955	0.280298
hsa-miR-4268	0.305582	0.560596
hsa-miR-4269	0.229187	0.981044
hsa-miR-4270	0.611164	2.31246
hsa-miR-4271	0.305582	0.910969
hsa-miR-4272	0.0763955	0.0700745
hsa-miR-4273	0.840351	0.280298
hsa-miR-4274	0.68756	2.10224
hsa-miR-4275	0.0763955	0.350373
hsa-miR-4276	0.152791	0.140149
hsa-miR-4277	0.458373	2.24239
hsa-miR-4278	0.0763955	0.350373
hsa-miR-4279	0.152791	0.700745
hsa-miR-4280	1.37512	3.01321
hsa-miR-4281	1.14593	3.01321
hsa-miR-4282	0.0763955	0.0700745
hsa-miR-4283	0.305582	0.350373
hsa-miR-4284	0.152791	0.560596
hsa-miR-4285	0.229187	0.210224
hsa-miR-4286	10.0842	20.8121
hsa-miR-4287	0.0763955	0.0700745
hsa-miR-4288	2.97943	10.9316
hsa-miR-4289	0.381978	0.420447
hsa-miR-429	16.1195	32.3044
hsa-miR-4290	0.0763955	0.210224
hsa-miR-4291	0.152791	0.280298
hsa-miR-4292	0.229187	0.840894
hsa-miR-4293	0.0763955	0.0700745
hsa-miR-4294	4.04896	15.066
hsa-miR-4295	0.0763955	0.140149
hsa-miR-4296	0.229187	0.420447
hsa-miR-4297	0.763955	2.17231
hsa-miR-4298	1.22233	4.4147
hsa-miR-4299	0.0763955	0.981044
hsa-miR-4300	0.229187	0.280298
hsa-miR-4301	0.0763955	0.280298
hsa-miR-4302	3.28501	8.33887
hsa-miR-4303	0.0763955	0.77082
hsa-miR-4304	2.29187	3.43365
hsa-miR-4305	0.229187	0.420447
hsa-miR-4306	21.3907	19.8311
hsa-miR-4307	0.229187	0.210224
hsa-miR-4308	0.0763955	0.420447
hsa-miR-4309	0.152791	0.420447
hsa-miR-431-3p	3.4378	6.79723
hsa-miR-431-5p	22.0783	51.8552
hsa-miR-4310	0.229187	0.420447
hsa-miR-4311	0.152791	0.280298
hsa-miR-4312	0.381978	0.490522
hsa-miR-4313	0.305582	1.33142
hsa-miR-4314	0.305582	0.840894
hsa-miR-4315	2.44466	5.60596
hsa-miR-4316	0.840351	1.26134
hsa-miR-4317	1.37512	2.59276
hsa-miR-4318	0.381978	0.0700745
hsa-miR-4319	0.0763955	0.280298
hsa-miR-432-3p	1.06954	1.54164
hsa-miR-432-5p	129.72	317.718
hsa-miR-4320	0.458373	0.420447
hsa-miR-4321	2.13907	9.31991
hsa-miR-4322	0.458373	0.630671
hsa-miR-4323	0.305582	0.490522
hsa-miR-4324	0.152791	0.140149
hsa-miR-4325	0.152791	0.280298
hsa-miR-4326	0.152791	0.840894
hsa-miR-4327	0.458373	2.17231
hsa-miR-4328	0.0763955	0.140149
hsa-miR-4329	0.152791	0.350373
hsa-miR-433-3p	8.5563	25.9977
hsa-miR-433-5p	24.2938	54.3778
hsa-miR-4330	0.305582	0.420447
hsa-miR-4417	0.840351	0.981044
hsa-miR-4418	0.381978	0.490522
hsa-miR-4419a	0.229187	1.40149
hsa-miR-4419b	0.305582	0.77082
hsa-miR-4420	0.305582	0.910969
hsa-miR-4421	0.611164	1.12119
hsa-miR-4422	0.152791	0.280298
hsa-miR-4423-3p	0.229187	0.490522
hsa-miR-4423-5p	0.152791	0.630671
hsa-miR-4424	0.534769	0.210224
hsa-miR-4425	1.06954	1.89201
hsa-miR-4426	0.229187	0.77082
hsa-miR-4427	0.305582	0.0700745
hsa-miR-4428	0.0763955	0.210224
hsa-miR-4429	5.0421	5.88626
hsa-miR-4430	0.0763955	0.77082
hsa-miR-4431	0.152791	0.910969
hsa-miR-4432	0.152791	0.210224
hsa-miR-4433a-3p	1.60431	2.66283
hsa-miR-4433a-5p	1.37512	3.08328
hsa-miR-4433b-3p	1.45151	5.53589
hsa-miR-4433b-5p	1.37512	3.71395
hsa-miR-4434	2.97943	9.17976
hsa-miR-4435	0.840351	1.40149
hsa-miR-4436a	0.152791	0.77082
hsa-miR-4436b-3p	0.0763955	0.490522
hsa-miR-4436b-5p	0.0763955	0.140149
hsa-miR-4437	0.229187	0.420447
hsa-miR-4438	0.458373	0.560596
hsa-miR-4439	0.763955	1.33142
hsa-miR-4440	1.06954	1.68179
hsa-miR-4441	0.229187	0.210224
hsa-miR-4442	0.152791	0.0700745
hsa-miR-4443	95.1888	218.492
hsa-miR-4444	0.68756	0.560596
hsa-miR-4445-3p	0.381978	0.981044
hsa-miR-4445-5p	0.68756	0.420447
hsa-miR-4446-3p	0.840351	1.75186
hsa-miR-4446-5p	0.0763955	0.560596
hsa-miR-4447	0.305582	0.77082
hsa-miR-4448	11.6885	25.9276
hsa-miR-4449	1.06954	2.17231
hsa-miR-4450	0.152791	0.490522
hsa-miR-4451	2.29187	6.37678
hsa-miR-4452	0.152791	0.140149
hsa-miR-4453	0.305582	0.630671
hsa-miR-4454	1.83349	2.45261
hsa-miR-4455	0.611164	0.560596
hsa-miR-4456	0.229187	0.0700745
hsa-miR-4457	5.27129	12.193
hsa-miR-4458	0.305582	0.420447
hsa-miR-4459	3.3614	18.1493
hsa-miR-4460	0.305582	0.490522
hsa-miR-4461	0.305582	0.490522
hsa-miR-4462	0.458373	2.52268
hsa-miR-4463	1.52791	3.01321
hsa-miR-4464	0.0763955	0.0700745
hsa-miR-4465	0.68756	2.31246
hsa-miR-4466	1.14593	4.34462
hsa-miR-4467	1.98628	1.26134
hsa-miR-4468	0.840351	3.43365
hsa-miR-4469	0.229187	0.350373
hsa-miR-4470	0.381978	0.77082
hsa-miR-4471	0.458373	1.19127
hsa-miR-4472	0.534769	1.75186
hsa-miR-4473	0.381978	0.700745
hsa-miR-4474-3p	1.45151	1.05112
hsa-miR-4474-5p	1.06954	1.54164
hsa-miR-4475	0.0763955	0.140149
hsa-miR-4476	0.152791	0.630671
hsa-miR-4477a	0.381978	0.700745
hsa-miR-4477b	0.0763955	0.420447
hsa-miR-4478	0.305582	0.490522
hsa-miR-4479	0.534769	1.40149
hsa-miR-448	0.305582	0.490522
hsa-miR-4480	0.305582	1.75186
hsa-miR-4481	0.611164	0.700745
hsa-miR-4482-3p	0.152791	0.560596
hsa-miR-4482-5p	0.458373	0.490522
hsa-miR-4483	0.229187	0.210224
hsa-miR-4484	0.993142	1.75186
hsa-miR-4485-3p	0.229187	0.77082
hsa-miR-4485-5p	0.0763955	0.630671
hsa-miR-4486	0.305582	0.630671
hsa-miR-4487	0.229187	0.420447
hsa-miR-4488	4.81292	9.46006
hsa-miR-4489	0.534769	0.280298
hsa-miR-4490	0.381978	0.840894
hsa-miR-4491	0.916746	2.24239
hsa-miR-4492	2.44466	2.73291
hsa-miR-4493	0.152791	0.490522
hsa-miR-4494	0.611164	1.12119
hsa-miR-4495	0.152791	0.630671
hsa-miR-4496	0.229187	0.700745
hsa-miR-4497	3.13222	12.4032
hsa-miR-4498	0.916746	0.420447
hsa-miR-4499	2.59745	4.48477
hsa-miR-449a	1.06954	1.47157
hsa-miR-449b-3p	1.7571	3.78402
hsa-miR-449b-5p	0.229187	0.350373
hsa-miR-449c-3p	0.0763955	0.700745
hsa-miR-449c-5p	0.229187	0.700745
hsa-miR-4500	12.7581	24.1757
hsa-miR-4501	0.0763955	0.280298
hsa-miR-4502	0.305582	1.47157
hsa-miR-4503	1.90989	1.05112
hsa-miR-4504	5.0421	2.17231
hsa-miR-4505	0.305582	0.630671
hsa-miR-4506	0.458373	1.33142
hsa-miR-4507	0.381978	1.47157
hsa-miR-4508	7.10478	9.03962
hsa-miR-4509	0.0763955	0.420447
hsa-miR-450a-1-3p	6.11164	6.23663
hsa-miR-450a-2-3p	5.95885	8.89947
hsa-miR-450a-5p	10.7718	14.5755
hsa-miR-450b-3p	0.152791	0.420447
hsa-miR-450b-5p	18.0293	31.3233
hsa-miR-4510	1.29872	1.89201
hsa-miR-4511	1.83349	4.27455
hsa-miR-4512	0.152791	0.981044
hsa-miR-4513	3.74338	5.81619
hsa-miR-4514	0.381978	1.54164
hsa-miR-4515	0.229187	0.140149
hsa-miR-4516	6.72281	11.282
hsa-miR-4517	0.229187	0.560596
hsa-miR-4518	0.916746	2.10224
hsa-miR-4519	0.229187	0.210224
hsa-miR-451a	45448.2	12252.4
hsa-miR-451b	7.71595	2.31246
hsa-miR-452-3p	0.152791	0.350373
hsa-miR-452-5p	323.306	441.82
hsa-miR-4520-2-3p	0.152791	0.210224
hsa-miR-4520-3p	0.305582	0.0700745
hsa-miR-4520-5p	0.0763955	0.210224
hsa-miR-4521	0.68756	1.05112
hsa-miR-4522	0.229187	0.77082
hsa-miR-4523	0.229187	0.560596
hsa-miR-4524a-3p	0.0763955	0.0700745
hsa-miR-4524a-5p	0.152791	0.210224
hsa-miR-4524b-3p	0.0763955	0.0700745
hsa-miR-4524b-5p	0.305582	0.0700745
hsa-miR-4525	0.534769	0.560596
hsa-miR-4526	1.6807	1.54164
hsa-miR-4527	0.0763955	0.0700745
hsa-miR-4528	0.0763955	0.350373
hsa-miR-4529-3p	0.305582	0.280298
hsa-miR-4529-5p	0.229187	0.630671
hsa-miR-4530	4.27815	8.54909
hsa-miR-4531	1.52791	5.60596
hsa-miR-4532	1.29872	3.01321
hsa-miR-4533	0.611164	0.840894
hsa-miR-4534	0.458373	1.26134
hsa-miR-4535	0.611164	0.560596
hsa-miR-4536-3p	0.0763955	0.350373
hsa-miR-4536-5p	0.152791	0.490522
hsa-miR-4537	0.0763955	0.210224
hsa-miR-4538	0.68756	1.26134
hsa-miR-4539	0.305582	0.630671
hsa-miR-454-3p	20.9324	5.53589
hsa-miR-454-5p	1.60431	1.26134
hsa-miR-4540	3.13222	3.71395
hsa-miR-455-3p	10.0842	5.25559
hsa-miR-455-5p	97.6335	49.1222
hsa-miR-4632-3p	0.305582	0.840894
hsa-miR-4632-5p	0.381978	0.77082
hsa-miR-4633-3p	10.619	13.5244
hsa-miR-4633-5p	9.39665	15.6967
hsa-miR-4634	1.22233	1.54164
hsa-miR-4635	0.229187	0.280298
hsa-miR-4636	1.14593	3.64388
hsa-miR-4637	2.44466	1.26134
hsa-miR-4638-3p	1.45151	1.26134
hsa-miR-4638-5p	0.458373	0.700745
hsa-miR-4639-3p	0.229187	0.560596
hsa-miR-4639-5p	3.66698	4.06432
hsa-miR-4640-3p	0.0763955	0.420447
hsa-miR-4640-5p	0.305582	0.280298
hsa-miR-4641	0.229187	0.140149
hsa-miR-4642	0.458373	0.630671
hsa-miR-4643	0.305582	0.840894
hsa-miR-4644	0.229187	0.0700745
hsa-miR-4645-3p	3.89617	2.66283
hsa-miR-4645-5p	0.0763955	0.280298
hsa-miR-4646-3p	0.611164	3.36358
hsa-miR-4646-5p	0.381978	1.40149
hsa-miR-4647	0.763955	1.54164
hsa-miR-4648	0.152791	0.350373
hsa-miR-4649-3p	0.0763955	0.210224
hsa-miR-4649-5p	0.993142	1.61171
hsa-miR-4650-3p	0.229187	0.77082
hsa-miR-4650-5p	0.152791	0.140149
hsa-miR-4651	1.22233	2.31246
hsa-miR-4652-3p	15.2027	23.3348
hsa-miR-4652-5p	3.3614	1.47157
hsa-miR-4653-3p	0.840351	3.22343
hsa-miR-4653-5p	0.381978	0.700745
hsa-miR-4654	1.14593	2.94313
hsa-miR-4655-3p	4.66013	10.6513
hsa-miR-4655-5p	1.29872	4.90522
hsa-miR-4656	1.29872	2.38253
hsa-miR-4657	1.29872	1.47157
hsa-miR-4658	0.229187	0.840894
hsa-miR-4659a-3p	2.75024	1.19127
hsa-miR-4659a-5p	1.6807	0.981044
hsa-miR-4659b-3p	1.45151	1.40149
hsa-miR-4659b-5p	0.305582	1.26134
hsa-miR-466	0.458373	0.350373
hsa-miR-4660	1.90989	3.08328
hsa-miR-4661-3p	0.611164	1.96209
hsa-miR-4661-5p	3.28501	4.69499
hsa-miR-4662a-3p	0.0763955	0.210224
hsa-miR-4662a-5p	0.0763955	1.19127
hsa-miR-4662b	0.305582	0.560596
hsa-miR-4663	39.8021	37.3497
hsa-miR-4664-3p	4.12536	5.39574
hsa-miR-4664-5p	2.21547	2.17231
hsa-miR-4665-3p	0.916746	1.26134
hsa-miR-4665-5p	0.534769	3.71395
hsa-miR-4666a-3p	0.229187	0.0700745
hsa-miR-4666a-5p	0.152791	0.210224
hsa-miR-4666b	0.0763955	0.0700745
hsa-miR-4667-3p	0.152791	1.05112
hsa-miR-4667-5p	2.21547	3.78402
hsa-miR-4668-3p	0.0763955	0.280298
hsa-miR-4668-5p	3.05582	2.24239
hsa-miR-4669	3.74338	4.55484
hsa-miR-4670-3p	0.305582	0.210224
hsa-miR-4670-5p	0.152791	0.210224
hsa-miR-4671-3p	0.152791	0.210224
hsa-miR-4671-5p	0.458373	0.280298
hsa-miR-4672	1.22233	0.77082
hsa-miR-4673	0.305582	0.350373
hsa-miR-4674	0.763955	1.96209
hsa-miR-4675	0.0763955	0.280298
hsa-miR-4676-3p	0.458373	0.77082
hsa-miR-4676-5p	0.229187	1.61171
hsa-miR-4677-3p	3.59059	2.59276
hsa-miR-4677-5p	0.305582	0.77082
hsa-miR-4678	0.840351	0.420447
hsa-miR-4679	0.229187	0.350373
hsa-miR-4680-3p	0.305582	0.420447
hsa-miR-4680-5p	0.840351	4.90522
hsa-miR-4681	0.305582	0.350373
hsa-miR-4682	0.611164	4.1344
hsa-miR-4683	0.305582	0.981044
hsa-miR-4684-3p	4.43094	11.5623
hsa-miR-4684-5p	1.37512	2.03216
hsa-miR-4685-3p	2.82663	0.840894
hsa-miR-4685-5p	0.763955	2.87306
hsa-miR-4686	0.152791	0.140149
hsa-miR-4687-3p	1.37512	4.27455
hsa-miR-4687-5p	8.63269	24.1757
hsa-miR-4688	0.458373	1.19127
hsa-miR-4689	0.763955	1.54164
hsa-miR-4690-3p	2.29187	1.54164
hsa-miR-4690-5p	0.611164	1.19127
hsa-miR-4691-3p	0.68756	0.910969
hsa-miR-4691-5p	0.229187	0.350373
hsa-miR-4692	1.06954	0.910969
hsa-miR-4693-3p	0.611164	0.981044
hsa-miR-4693-5p	0.229187	0.981044
hsa-miR-4694-3p	1.29872	1.19127
hsa-miR-4694-5p	0.611164	0.210224
hsa-miR-4695-3p	0.458373	0.490522
hsa-miR-4695-5p	0.305582	1.19127
hsa-miR-4696	2.36826	4.48477
hsa-miR-4697-3p	0.458373	0.350373
hsa-miR-4697-5p	0.68756	1.54164
hsa-miR-4698	0.458373	0.560596
hsa-miR-4699-3p	0.0763955	0.490522
hsa-miR-4699-5p	0.0763955	0.280298
hsa-miR-4700-3p	0.840351	2.73291
hsa-miR-4700-5p	0.993142	2.17231
hsa-miR-4701-3p	0.305582	1.26134
hsa-miR-4701-5p	0.534769	1.54164
hsa-miR-4703-3p	0.458373	0.77082
hsa-miR-4703-5p	0.381978	0.350373
hsa-miR-4704-3p	0.152791	0.420447
hsa-miR-4704-5p	0.152791	0.140149
hsa-miR-4705	0.0763955	0.140149
hsa-miR-4706	8.78548	18.0792
hsa-miR-4707-3p	1.45151	1.47157
hsa-miR-4707-5p	0.993142	2.10224
hsa-miR-4708-3p	0.611164	1.05112
hsa-miR-4708-5p	0.152791	0.630671
hsa-miR-4709-3p	0.611164	2.73291
hsa-miR-4709-5p	8.86188	17.7989
hsa-miR-4710	0.0763955	0.420447
hsa-miR-4711-3p	0.229187	0.490522
hsa-miR-4711-5p	0.152791	0.350373
hsa-miR-4712-3p	1.06954	1.12119
hsa-miR-4712-5p	1.14593	1.33142
hsa-miR-4713-3p	3.4378	3.71395
hsa-miR-4713-5p	0.381978	2.24239
hsa-miR-4714-3p	0.611164	0.490522
hsa-miR-4714-5p	0.840351	1.12119
hsa-miR-4715-3p	0.0763955	0.350373
hsa-miR-4715-5p	0.0763955	0.0700745
hsa-miR-4716-3p	0.152791	0.350373
hsa-miR-4716-5p	0.152791	0.210224
hsa-miR-4717-3p	0.840351	1.40149
hsa-miR-4717-5p	0.458373	1.19127
hsa-miR-4718	0.152791	0.350373
hsa-miR-4719	0.152791	0.140149
hsa-miR-4720-3p	0.0763955	0.0700745
hsa-miR-4720-5p	0.0763955	0.420447
hsa-miR-4721	0.0763955	1.12119
hsa-miR-4722-3p	0.0763955	0.700745
hsa-miR-4722-5p	1.14593	2.31246
hsa-miR-4723-3p	0.534769	0.910969
hsa-miR-4723-5p	0.152791	0.840894
hsa-miR-4724-3p	0.611164	1.54164
hsa-miR-4724-5p	0.840351	1.05112
hsa-miR-4725-3p	0.381978	1.26134
hsa-miR-4725-5p	0.611164	1.89201
hsa-miR-4726-3p	0.840351	2.52268
hsa-miR-4726-5p	4.58373	15.9069
hsa-miR-4727-3p	1.98628	3.43365
hsa-miR-4727-5p	0.305582	1.47157
hsa-miR-4728-3p	0.840351	3.08328
hsa-miR-4728-5p	2.36826	6.65708
hsa-miR-4729	1.22233	1.26134
hsa-miR-4730	1.7571	4.90522
hsa-miR-4731-3p	0.611164	1.82194
hsa-miR-4731-5p	0.611164	0.840894
hsa-miR-4732-3p	1.29872	0.77082
hsa-miR-4732-5p	19.8628	10.0207
hsa-miR-4733-3p	0.840351	1.54164
hsa-miR-4733-5p	0.152791	0.140149
hsa-miR-4734	0.68756	0.910969
hsa-miR-4735-3p	0.152791	0.140149
hsa-miR-4735-5p	0.0763955	0.210224
hsa-miR-4736	0.0763955	0.420447
hsa-miR-4737	0.229187	0.560596
hsa-miR-4738-3p	3.81978	5.32566
hsa-miR-4738-5p	0.0763955	0.350373
hsa-miR-4739	1.98628	4.69499
hsa-miR-4740-3p	0.916746	3.71395
hsa-miR-4740-5p	0.305582	0.560596
hsa-miR-4741	1.6807	1.75186
hsa-miR-4742-3p	1.06954	0.840894
hsa-miR-4742-5p	0.0763955	0.0700745
hsa-miR-4743-3p	0.611164	0.910969
hsa-miR-4743-5p	0.458373	1.82194
hsa-miR-4744	0.152791	0.210224
hsa-miR-4745-3p	0.305582	0.700745
hsa-miR-4745-5p	1.60431	1.68179
hsa-miR-4746-3p	0.305582	0.630671
hsa-miR-4746-5p	5.50048	2.31246
hsa-miR-4747-3p	0.229187	0.840894
hsa-miR-4747-5p	0.840351	0.700745
hsa-miR-4748	0.993142	2.31246
hsa-miR-4749-3p	0.229187	0.140149
hsa-miR-4749-5p	0.0763955	0.350373
hsa-miR-4750-3p	2.36826	7.63812
hsa-miR-4750-5p	1.83349	3.5738
hsa-miR-4751	1.29872	2.52268
hsa-miR-4752	0.229187	0.630671
hsa-miR-4753-3p	0.0763955	0.630671
hsa-miR-4753-5p	0.68756	1.68179
hsa-miR-4754	0.611164	1.19127
hsa-miR-4755-3p	0.534769	0.350373
hsa-miR-4755-5p	0.381978	1.19127
hsa-miR-4756-3p	0.229187	0.910969
hsa-miR-4756-5p	0.152791	0.140149
hsa-miR-4757-3p	0.305582	0.280298
hsa-miR-4757-5p	0.229187	0.350373
hsa-miR-4758-3p	0.229187	0.700745
hsa-miR-4758-5p	1.45151	4.34462
hsa-miR-4759	0.0763955	0.280298
hsa-miR-4760-3p	0.381978	0.77082
hsa-miR-4760-5p	0.68756	1.47157
hsa-miR-4761-3p	0.0763955	0.140149
hsa-miR-4761-5p	0.152791	0.210224
hsa-miR-4762-3p	0.305582	0.630671
hsa-miR-4762-5p	0.305582	0.350373
hsa-miR-4763-3p	0.458373	0.840894
hsa-miR-4763-5p	0.993142	1.33142
hsa-miR-4764-3p	0.458373	0.840894
hsa-miR-4764-5p	1.52791	5.39574
hsa-miR-4765	0.305582	0.490522
hsa-miR-4766-3p	0.305582	0.630671
hsa-miR-4766-5p	0.0763955	0.420447
hsa-miR-4767	0.305582	0.840894
hsa-miR-4768-3p	0.229187	0.210224
hsa-miR-4768-5p	0.534769	1.19127
hsa-miR-4769-3p	5.50048	10.5112
hsa-miR-4769-5p	0.305582	0.700745
hsa-miR-4770	0.0763955	0.140149
hsa-miR-4771	0.763955	1.75186
hsa-miR-4772-3p	1.7571	1.82194
hsa-miR-4772-5p	0.763955	0.490522
hsa-miR-4773	0.0763955	0.140149
hsa-miR-4774-3p	0.152791	0.210224
hsa-miR-4774-5p	0.0763955	0.350373
hsa-miR-4775	4.04896	1.96209
hsa-miR-4776-3p	0.458373	0.910969
hsa-miR-4776-5p	0.229187	0.840894
hsa-miR-4777-3p	0.229187	0.350373
hsa-miR-4777-5p	0.0763955	0.490522
hsa-miR-4778-3p	0.0763955	0.560596
hsa-miR-4778-5p	0.0763955	0.0700745
hsa-miR-4779	0.381978	0.420447
hsa-miR-4780	0.305582	0.840894
hsa-miR-4781-3p	0.458373	0.981044
hsa-miR-4781-5p	0.305582	1.82194
hsa-miR-4782-3p	0.229187	0.840894
hsa-miR-4782-5p	0.840351	1.40149
hsa-miR-4783-3p	2.75024	4.4147
hsa-miR-4783-5p	2.67384	3.01321
hsa-miR-4784	1.22233	2.10224
hsa-miR-4785	4.35454	2.94313
hsa-miR-4786-3p	0.916746	1.82194
hsa-miR-4786-5p	0.611164	1.19127
hsa-miR-4787-3p	0.68756	0.840894
hsa-miR-4787-5p	0.916746	3.43365
hsa-miR-4788	1.14593	3.43365
hsa-miR-4789-3p	0.0763955	0.210224
hsa-miR-4789-5p	0.305582	0.77082
hsa-miR-4790-3p	0.611164	4.20447
hsa-miR-4790-5p	0.763955	3.15335
hsa-miR-4791	1.6807	3.50373
hsa-miR-4792	1.90989	2.45261
hsa-miR-4793-3p	0.381978	0.840894
hsa-miR-4793-5p	1.52791	4.97529
hsa-miR-4794	6.49362	31.4635
hsa-miR-4795-3p	0.993142	0.630671
hsa-miR-4795-5p	0.381978	0.490522
hsa-miR-4796-3p	2.67384	4.06432
hsa-miR-4796-5p	0.229187	0.490522
hsa-miR-4797-3p	0.229187	0.560596
hsa-miR-4797-5p	0.152791	0.420447
hsa-miR-4798-3p	0.152791	0.210224
hsa-miR-4798-5p	0.229187	0.420447
hsa-miR-4799-3p	0.305582	0.210224
hsa-miR-4799-5p	0.458373	0.560596
hsa-miR-4800-3p	0.381978	3.01321
hsa-miR-4800-5p	1.83349	3.08328
hsa-miR-4801	0.229187	0.350373
hsa-miR-4802-3p	1.45151	2.52268
hsa-miR-4802-5p	1.06954	2.31246
hsa-miR-4803	0.152791	0.490522
hsa-miR-4804-3p	0.305582	1.26134
hsa-miR-4804-5p	0.68756	0.981044
hsa-miR-483-3p	10.7718	28.24
hsa-miR-483-5p	213.525	382.747
hsa-miR-484	289.539	156.967
hsa-miR-485-3p	0.840351	0.840894
hsa-miR-485-5p	12.8344	33.3555
hsa-miR-486-3p	6093.31	2798.64
hsa-miR-486-5p	54286	20858.5
hsa-miR-487a-3p	4.04896	3.5738
hsa-miR-487a-5p	0.68756	1.54164
hsa-miR-487b-3p	15.0499	19.0603
hsa-miR-487b-5p	0.0763955	0.700745
hsa-miR-488-3p	0.381978	0.630671
hsa-miR-488-5p	0.229187	0.280298
hsa-miR-489-3p	5.27129	2.66283
hsa-miR-489-5p	0.458373	0.77082
hsa-miR-490-3p	2.29187	4.97529
hsa-miR-490-5p	0.305582	1.19127
hsa-miR-491-3p	2.75024	3.43365
hsa-miR-491-5p	1.52791	1.47157
hsa-miR-492	0.611164	1.33142
hsa-miR-493-3p	51.7962	88.1538
hsa-miR-493-5p	97.1751	108.826
hsa-miR-494-3p	6.11164	13.6645
hsa-miR-494-5p	0.381978	1.89201
hsa-miR-495-3p	131.935	188.501
hsa-miR-495-5p	0.229187	0.910969
hsa-miR-496	0.763955	2.52268
hsa-miR-497-3p	0.152791	0.210224
hsa-miR-497-5p	8.25072	12.8937
hsa-miR-498	964.111	785.536
hsa-miR-4999-3p	0.305582	0.210224
hsa-miR-4999-5p	1.14593	1.54164
hsa-miR-499a-3p	0.305582	0.560596
hsa-miR-499a-5p	35.0655	47.1602
hsa-miR-499b-3p	8.32711	9.10969
hsa-miR-499b-5p	0.152791	0.630671
hsa-miR-5000-3p	0.916746	0.350373
hsa-miR-5000-5p	0.611164	1.40149
hsa-miR-5001-3p	1.14593	0.560596
hsa-miR-5001-5p	1.60431	2.59276
hsa-miR-5002-3p	24.2174	53.2566
hsa-miR-5002-5p	1.45151	4.1344
hsa-miR-5003-3p	0.840351	0.630671
hsa-miR-5003-5p	0.0763955	0.0700745
hsa-miR-5004-3p	0.534769	0.910969
hsa-miR-5004-5p	0.0763955	0.280298
hsa-miR-5006-3p	0.305582	0.560596
hsa-miR-5006-5p	0.229187	0.700745
hsa-miR-5007-3p	0.458373	0.700745
hsa-miR-5007-5p	0.305582	1.05112
hsa-miR-5008-3p	0.534769	0.910969
hsa-miR-5008-5p	0.305582	0.210224
hsa-miR-5009-3p	0.152791	0.490522
hsa-miR-5009-5p	0.229187	0.560596
hsa-miR-500a-3p	154.243	126.835
hsa-miR-500a-5p	6.03525	1.40149
hsa-miR-500b-3p	0.0763955	0.350373
hsa-miR-500b-5p	0.0763955	0.210224
hsa-miR-501-3p	193.739	190.953
hsa-miR-501-5p	1.6807	0.77082
hsa-miR-5010-3p	1.22233	0.840894
hsa-miR-5010-5p	12.6817	5.81619
hsa-miR-5011-3p	0.458373	0.630671
hsa-miR-5011-5p	0.381978	0.700745
hsa-miR-502-3p	454.859	540.415
hsa-miR-502-5p	0.229187	0.140149
hsa-miR-503-3p	2.97943	6.02641
hsa-miR-503-5p	312.305	403.419
hsa-miR-504-3p	0.0763955	0.350373
hsa-miR-504-5p	2.59745	4.55484
hsa-miR-5047	0.229187	0.0700745
hsa-miR-505-3p	2.75024	4.83514
hsa-miR-505-5p	1.7571	1.68179
hsa-miR-506-3p	0.152791	0.420447
hsa-miR-506-5p	0.534769	0.840894
hsa-miR-507	0.152791	0.210224
hsa-miR-508-3p	6.26443	13.5945
hsa-miR-508-5p	0.229187	1.12119
hsa-miR-5087	1.7571	4.4147
hsa-miR-5088-3p	0.229187	0.630671
hsa-miR-5088-5p	0.611164	1.96209
hsa-miR-5089-3p	0.305582	0.560596
hsa-miR-5089-5p	1.90989	2.66283
hsa-miR-509-3-5p	18.7933	23.4049
hsa-miR-509-3p	11.4593	21.653
hsa-miR-509-5p	0.763955	1.05112
hsa-miR-5090	0.229187	0.560596
hsa-miR-5091	2.13907	2.03216
hsa-miR-5092	0.534769	0.490522
hsa-miR-5093	0.152791	0.910969
hsa-miR-5094	2.06268	1.40149
hsa-miR-5095	1.14593	4.97529
hsa-miR-5096	0.305582	0.420447
hsa-miR-510-3p	0.458373	2.10224
hsa-miR-510-5p	0.152791	0.420447
hsa-miR-5100	0.763955	2.45261
hsa-miR-511-3p	0.993142	1.89201
hsa-miR-511-5p	4.27815	7.28775
hsa-miR-512-3p	6285.52	7484.73
hsa-miR-512-5p	421.78	631.161
hsa-miR-513a-3p	0.381978	2.31246
hsa-miR-513a-5p	0.0763955	0.0700745
hsa-miR-513b-3p	0.0763955	0.0700745
hsa-miR-513b-5p	0.458373	2.52268
hsa-miR-513c-3p	0.993142	2.24239
hsa-miR-513c-5p	0.916746	3.71395
hsa-miR-514a-3p	43.7746	32.2343
hsa-miR-514a-5p	0.763955	1.68179
hsa-miR-514b-3p	0.534769	0.700745
hsa-miR-514b-5p	0.534769	2.03216
hsa-miR-515-3p	113.218	136.715
hsa-miR-515-5p	1026.53	1563.36
hsa-miR-516a-3p	0.0763955	0.420447
hsa-miR-516a-5p	20143	32022.6
hsa-miR-516b-3p	0.0763955	0.350373
hsa-miR-516b-5p	131498	158557
hsa-miR-517-5p	319.715	323.464
hsa-miR-517a-3p	23449.4	32651.5
hsa-miR-517b-3p	24309.5	33895.4
hsa-miR-517c-3p	5301.77	7638.76
hsa-miR-5186	0.152791	0.280298
hsa-miR-5187-3p	21.6963	880.977
hsa-miR-5187-5p	0.916746	1.05112
hsa-miR-5188	0.458373	0.981044
hsa-miR-5189-3p	0.152791	0.840894
hsa-miR-5189-5p	2.52105	1.75186
hsa-miR-518a-3p	645.619	677.551
hsa-miR-518a-5p	51.8726	74.7695
hsa-miR-518b	752.037	842.646
hsa-miR-518c-3p	947.075	1061.77
hsa-miR-518c-5p	544.776	844.819
hsa-miR-518d-3p	29.4887	50.804
hsa-miR-518d-5p	1411.03	2014.36
hsa-miR-518e-3p	1833.72	2723.52
hsa-miR-518e-5p	1710.34	2707.96
hsa-miR-518f-3p	95.9528	114.292
hsa-miR-518f-5p	1440.9	2072.59
hsa-miR-5190	0.611164	0.560596
hsa-miR-5191	0.993142	1.19127
hsa-miR-5192	0.763955	1.12119
hsa-miR-5193	0.381978	0.77082
hsa-miR-5194	0.68756	2.73291
hsa-miR-5195-3p	0.68756	1.12119
hsa-miR-5195-5p	0.229187	0.140149
hsa-miR-5196-3p	0.152791	1.40149
hsa-miR-5196-5p	1.45151	5.11544
hsa-miR-5197-3p	0.381978	1.61171
hsa-miR-5197-5p	0.152791	0.0700745
hsa-miR-519a-3p	1927.15	2864.16
hsa-miR-519a-5p	1771.99	2789.95
hsa-miR-519b-3p	212.074	238.884
hsa-miR-519b-5p	1698.12	2766.05
hsa-miR-519c-3p	39.1909	39.6622
hsa-miR-519c-5p	1742.66	2774.88
hsa-miR-519d-3p	1847.47	2432.29
hsa-miR-519d-5p	75.326	97.8941
hsa-miR-519e-3p	8.17432	7.56805
hsa-miR-519e-5p	35.6003	40.0826
hsa-miR-520a-3p	9885.2	16156.8
hsa-miR-520a-5p	1717.37	2955.46
hsa-miR-520b	6.11164	10.5112
hsa-miR-520c-3p	131.629	213.237
hsa-miR-520c-5p	1408.73	2007.07
hsa-miR-520d-3p	307.645	358.571
hsa-miR-520d-5p	122.386	207.631
hsa-miR-520e	3.20861	5.18552
hsa-miR-520f-3p	1.60431	2.52268
hsa-miR-520f-5p	208.407	271.539
hsa-miR-520g-3p	2527.09	4263.47
hsa-miR-520g-5p	40.566	47.5806
hsa-miR-520h	152.256	261.098
hsa-miR-521	326.056	595.984
hsa-miR-522-3p	3173.62	4504.53
hsa-miR-522-5p	1695.29	2754.77
hsa-miR-523-3p	57.2966	61.7357
hsa-miR-523-5p	1713.02	2754.28
hsa-miR-524-3p	55.9979	112.54
hsa-miR-524-5p	1954.2	2823.51
hsa-miR-525-3p	52.1781	55.8494
hsa-miR-525-5p	1999.5	2731.79
hsa-miR-526a	1443.8	2043.02
hsa-miR-526b-3p	9.47304	7.56805
hsa-miR-526b-5p	1699.04	2205.04
hsa-miR-527	49.0459	72.1067
hsa-miR-532-3p	4.35454	8.33887
hsa-miR-532-5p	932.636	849.093
hsa-miR-539-3p	20.2448	21.8633
hsa-miR-539-5p	1.60431	2.59276
hsa-miR-541-3p	0.68756	2.17231
hsa-miR-541-5p	0.916746	1.40149
hsa-miR-542-3p	296.415	343.716
hsa-miR-542-5p	1.06954	2.66283
hsa-miR-543	1.6807	4.27455
hsa-miR-544a	0.305582	0.280298
hsa-miR-544b	0.229187	0.840894
hsa-miR-545-3p	0.152791	0.280298
hsa-miR-545-5p	0.305582	0.210224
hsa-miR-548a-3p	0.916746	0.981044
hsa-miR-548a-5p	0.152791	0.280298
hsa-miR-548aa	3.74338	3.8541
hsa-miR-548ab	5.65327	3.50373
hsa-miR-548ac	0.305582	0.420447
hsa-miR-548ad-3p	0.152791	0.140149
hsa-miR-548ad-5p	22.1547	10.8616
hsa-miR-548ae-3p	0.305582	0.420447
hsa-miR-548ae-5p	20.474	11.7024
hsa-miR-548ag	0.152791	0.700745
hsa-miR-548ah-3p	5.88245	4.90522
hsa-miR-548ah-5p	0.0763955	0.140149
hsa-miR-548ai	1.06954	1.75186
hsa-miR-548aj-3p	0.458373	0.420447
hsa-miR-548aj-5p	5.65327	11.1419
hsa-miR-548ak	0.993142	1.26134
hsa-miR-548al	0.763955	0.280298
hsa-miR-548am-3p	11.6121	13.2441
hsa-miR-548am-5p	0.229187	0.420447
hsa-miR-548an	2.52105	3.92417
hsa-miR-548ao-3p	1.06954	0.840894
hsa-miR-548ao-5p	0.0763955	0.140149
hsa-miR-548ap-3p	0.840351	0.630671
hsa-miR-548ap-5p	0.0763955	0.140149
hsa-miR-548aq-3p	6.41722	10.7214
hsa-miR-548aq-5p	0.0763955	0.350373
hsa-miR-548ar-3p	3.4378	3.22343
hsa-miR-548ar-5p	0.68756	0.490522
hsa-miR-548as-3p	0.381978	0.560596
hsa-miR-548as-5p	2.06268	2.73291
hsa-miR-548at-3p	0.0763955	0.140149
hsa-miR-548at-5p	1.37512	0.420447
hsa-miR-548au-3p	0.0763955	0.140149
hsa-miR-548au-5p	0.534769	0.77082
hsa-miR-548av-3p	0.0763955	0.140149
hsa-miR-548av-5p	0.229187	0.560596
hsa-miR-548aw	1.37512	1.40149
hsa-miR-548ax	0.152791	0.0700745
hsa-miR-548ay-3p	0.763955	0.910969
hsa-miR-548ay-5p	23.9882	16.8179
hsa-miR-548az-3p	0.0763955	0.140149
hsa-miR-548az-5p	1.6807	2.80298
hsa-miR-548b-3p	0.916746	3.2935
hsa-miR-548b-5p	9.70223	13.9448
hsa-miR-548ba	0.611164	1.19127
hsa-miR-548bb-3p	0.152791	0.420447
hsa-miR-548bb-5p	0.229187	0.490522
hsa-miR-548c-3p	0.229187	0.280298
hsa-miR-548c-5p	1.06954	0.560596
hsa-miR-548d-3p	2.67384	10.301
hsa-miR-548d-5p	29.1067	17.4486
hsa-miR-548e-3p	32.2389	19.6909
hsa-miR-548e-5p	0.152791	0.140149
hsa-miR-548f-3p	0.0763955	0.0700745
hsa-miR-548f-5p	18.4113	7.56805
hsa-miR-548g-3p	0.0763955	0.0700745
hsa-miR-548g-5p	6.8756	10.7915
hsa-miR-548h-3p	1.37512	1.75186
hsa-miR-548h-5p	0.68756	0.840894
hsa-miR-548i	35.6003	30.2722
hsa-miR-548j-3p	2.52105	2.10224
hsa-miR-548j-5p	3.59059	1.19127
hsa-miR-548k	19.8628	15.4164
hsa-miR-548l	1.98628	1.82194
hsa-miR-548m	0.916746	1.12119
hsa-miR-548n	3.4378	3.36358
hsa-miR-548o-3p	110.162	134.333
hsa-miR-548o-5p	0.534769	0.420447
hsa-miR-548p	0.611164	0.210224
hsa-miR-548q	0.0763955	0.560596
hsa-miR-548s	0.381978	0.280298
hsa-miR-548t-3p	5.1185	3.01321
hsa-miR-548t-5p	0.611164	0.420447
hsa-miR-548u	2.59745	2.31246
hsa-miR-548v	0.229187	0.350373
hsa-miR-548w	5.57687	5.46581
hsa-miR-548x-3p	0.229187	0.140149
hsa-miR-548x-5p	6.26443	10.6513
hsa-miR-548y	1.6807	0.77082
hsa-miR-548z	1.29872	1.89201
hsa-miR-549a	6.7992	6.51693
hsa-miR-550a-3-5p	2.52105	0.981044
hsa-miR-550a-3p	1.29872	0.630671
hsa-miR-550a-5p	13.6748	6.09648
hsa-miR-550b-2-5p	0.993142	0.560596
hsa-miR-550b-3p	0.763955	0.210224
hsa-miR-551a	0.305582	0.350373
hsa-miR-551b-3p	0.305582	0.420447
hsa-miR-551b-5p	1.06954	3.01321
hsa-miR-552-3p	0.611164	1.61171
hsa-miR-552-5p	0.0763955	0.140149
hsa-miR-553	0.152791	0.210224
hsa-miR-554	1.45151	3.99425
hsa-miR-555	2.59745	7.49798
hsa-miR-556-3p	0.229187	0.700745
hsa-miR-556-5p	0.534769	0.630671
hsa-miR-557	0.381978	1.61171
hsa-miR-5571-3p	0.381978	0.77082
hsa-miR-5571-5p	0.229187	0.280298
hsa-miR-5572	0.305582	0.420447
hsa-miR-5579-3p	0.0763955	0.490522
hsa-miR-5579-5p	0.0763955	0.210224
hsa-miR-558	0.763955	1.12119
hsa-miR-5580-3p	0.458373	0.350373
hsa-miR-5580-5p	0.0763955	0.140149
hsa-miR-5581-3p	0.611164	0.420447
hsa-miR-5581-5p	0.152791	0.0700745
hsa-miR-5582-3p	0.229187	0.140149
hsa-miR-5582-5p	0.0763955	0.140149
hsa-miR-5583-3p	0.229187	0.210224
hsa-miR-5583-5p	0.229187	0.280298
hsa-miR-5584-3p	0.305582	0.140149
hsa-miR-5584-5p	0.229187	0.840894
hsa-miR-5585-3p	1.7571	6.44686
hsa-miR-5585-5p	0.458373	0.910969
hsa-miR-5586-3p	0.534769	1.26134
hsa-miR-5586-5p	0.305582	0.140149
hsa-miR-5587-3p	0.458373	0.840894
hsa-miR-5587-5p	0.152791	0.210224
hsa-miR-5588-3p	0.68756	1.33142
hsa-miR-5588-5p	0.458373	1.54164
hsa-miR-5589-3p	0.152791	0.350373
hsa-miR-5589-5p	0.152791	0.560596
hsa-miR-559	0.305582	0.700745
hsa-miR-5590-3p	0.0763955	0.350373
hsa-miR-5590-5p	0.0763955	0.0700745
hsa-miR-5591-3p	0.152791	0.420447
hsa-miR-5591-5p	0.152791	0.280298
hsa-miR-561-3p	26.0509	48.842
hsa-miR-561-5p	71.4298	90.1159
hsa-miR-562	0.381978	0.420447
hsa-miR-563	0.0763955	0.0700745
hsa-miR-564	0.229187	0.490522
hsa-miR-566	0.0763955	0.210224
hsa-miR-567	0.381978	1.75186
hsa-miR-568	0.0763955	0.0700745
hsa-miR-5680	0.229187	0.77082
hsa-miR-5681a	0.0763955	0.0700745
hsa-miR-5681b	0.0763955	0.210224
hsa-miR-5682	0.229187	0.140149
hsa-miR-5683	1.29872	1.96209
hsa-miR-5684	0.381978	1.05112
hsa-miR-5685	0.229187	0.560596
hsa-miR-5687	0.152791	0.0700745
hsa-miR-5688	0.381978	0.490522
hsa-miR-5689	0.152791	0.840894
hsa-miR-569	0.458373	1.26134
hsa-miR-5690	0.152791	0.840894
hsa-miR-5691	0.611164	1.96209
hsa-miR-5692a	0.305582	0.490522
hsa-miR-5692b	0.0763955	0.210224
hsa-miR-5692c	0.0763955	0.280298
hsa-miR-5693	0.305582	1.26134
hsa-miR-5694	1.14593	1.19127
hsa-miR-5695	7.41037	4.83514
hsa-miR-5696	1.06954	1.33142
hsa-miR-5697	0.0763955	0.350373
hsa-miR-5698	0.305582	0.630671
hsa-miR-5699-3p	0.993142	0.77082
hsa-miR-5699-5p	1.06954	1.75186
hsa-miR-570-3p	2.97943	3.15335
hsa-miR-570-5p	0.840351	2.10224
hsa-miR-5700	0.0763955	0.350373
hsa-miR-5701	0.534769	1.54164
hsa-miR-5702	0.152791	0.700745
hsa-miR-5703	0.763955	11.4221
hsa-miR-5704	0.152791	0.840894
hsa-miR-5705	0.152791	0.210224
hsa-miR-5706	0.0763955	1.19127
hsa-miR-5707	0.305582	0.840894
hsa-miR-5708	0.229187	1.12119
hsa-miR-571	0.458373	0.350373
hsa-miR-572	0.534769	0.490522
hsa-miR-573	0.305582	0.420447
hsa-miR-5739	0.152791	1.12119
hsa-miR-574-3p	87.2437	89.6253
hsa-miR-574-5p	74.7148	44.4273
hsa-miR-575	1.37512	2.80298
hsa-miR-576-3p	280.677	224.449
hsa-miR-576-5p	26.2037	17.0982
hsa-miR-577	0.152791	0.350373
hsa-miR-578	0.68756	1.47157
hsa-miR-5787	1.45151	5.04537
hsa-miR-579-3p	0.68756	0.490522
hsa-miR-579-5p	1.83349	0.77082
hsa-miR-580-3p	1.22233	0.560596
hsa-miR-580-5p	0.0763955	0.280298
hsa-miR-581	0.611164	0.350373
hsa-miR-582-3p	15.2791	25.7174
hsa-miR-582-5p	2.36826	3.01321
hsa-miR-583	0.229187	0.420447
hsa-miR-584-3p	8.5563	3.2935
hsa-miR-584-5p	988.94	928.698
hsa-miR-585-3p	0.305582	0.420447
hsa-miR-585-5p	0.0763955	0.560596
hsa-miR-586	0.229187	0.490522
hsa-miR-587	0.68756	3.22343
hsa-miR-588	0.763955	0.77082
hsa-miR-589-3p	1.29872	1.68179
hsa-miR-589-5p	88.9244	59.6334
hsa-miR-590-3p	29.5651	13.6645
hsa-miR-590-5p	1.7571	1.61171
hsa-miR-591	0.458373	0.490522
hsa-miR-592	0.611164	0.140149
hsa-miR-593-3p	0.305582	0.210224
hsa-miR-593-5p	0.381978	0.630671
hsa-miR-595	0.0763955	0.140149
hsa-miR-596	4.50734	8.75932
hsa-miR-597-3p	0.229187	0.560596
hsa-miR-597-5p	0.229187	0.140149
hsa-miR-598-3p	5.27129	2.94313
hsa-miR-598-5p	0.229187	0.630671
hsa-miR-599	0.152791	0.350373
hsa-miR-600	0.152791	0.140149
hsa-miR-601	0.534769	1.40149
hsa-miR-602	0.152791	1.12119
hsa-miR-603	0.0763955	0.140149
hsa-miR-604	0.152791	0.140149
hsa-miR-605-3p	0.534769	0.350373
hsa-miR-605-5p	0.305582	0.700745
hsa-miR-606	0.763955	1.33142
hsa-miR-6068	0.68756	2.94313
hsa-miR-6069	0.0763955	0.280298
hsa-miR-607	0.229187	0.840894
hsa-miR-6070	0.534769	0.700745
hsa-miR-6071	0.381978	0.420447
hsa-miR-6072	0.458373	1.12119
hsa-miR-6073	0.381978	1.61171
hsa-miR-6074	0.152791	0.560596
hsa-miR-6075	0.381978	0.981044
hsa-miR-6076	0.916746	2.38253
hsa-miR-6077	0.0763955	0.350373
hsa-miR-6078	4.20175	8.19872
hsa-miR-6079	2.90303	9.95058
hsa-miR-608	0.458373	1.89201
hsa-miR-6080	0.152791	0.210224
hsa-miR-6081	0.0763955	1.19127
hsa-miR-6082	0.0763955	0.140149
hsa-miR-6083	0.381978	0.210224
hsa-miR-6084	1.37512	1.96209
hsa-miR-6085	0.763955	1.05112
hsa-miR-6086	0.0763955	0.981044
hsa-miR-6087	2.52105	5.88626
hsa-miR-6088	0.916746	2.24239
hsa-miR-6089	8.63269	12.193
hsa-miR-609	0.152791	0.140149
hsa-miR-6090	1.52791	3.15335
hsa-miR-610	1.14593	0.840894
hsa-miR-611	0.381978	0.840894
hsa-miR-612	1.37512	3.43365
hsa-miR-6124	0.0763955	0.77082
hsa-miR-6125	0.763955	1.82194
hsa-miR-6126	0.840351	1.26134
hsa-miR-6127	1.90989	5.46581
hsa-miR-6128	0.0763955	0.350373
hsa-miR-6129	0.840351	8.33887
hsa-miR-613	0.458373	0.280298
hsa-miR-6130	4.50734	2.87306
hsa-miR-6131	1.06954	1.26134
hsa-miR-6132	4.20175	5.95634
hsa-miR-6133	1.52791	1.61171
hsa-miR-6134	0.916746	0.981044
hsa-miR-614	0.0763955	0.420447
hsa-miR-615-3p	16.1958	39.5921
hsa-miR-615-5p	4.27815	17.3084
hsa-miR-616-3p	0.68756	2.10224
hsa-miR-616-5p	1.14593	1.54164
hsa-miR-6165	0.611164	1.82194
hsa-miR-617	0.0763955	0.420447
hsa-miR-618	2.59745	5.46581
hsa-miR-619-3p	0.534769	2.38253
hsa-miR-619-5p	1.52791	4.69499
hsa-miR-620	0.229187	0.560596
hsa-miR-621	0.0763955	0.140149
hsa-miR-622	0.611164	0.210224
hsa-miR-623	0.152791	0.350373
hsa-miR-624-3p	0.229187	0.280298
hsa-miR-624-5p	45.4553	21.3027
hsa-miR-625-3p	282.969	321.852
hsa-miR-625-5p	82.3544	71.1957
hsa-miR-626	0.0763955	0.140149
hsa-miR-627-3p	0.840351	1.05112
hsa-miR-627-5p	2.29187	2.03216
hsa-miR-628-3p	1.90989	1.33142
hsa-miR-628-5p	3.13222	2.45261
hsa-miR-629-3p	1.45151	2.38253
hsa-miR-629-5p	801.236	806.908
hsa-miR-630	0.0763955	0.280298
hsa-miR-631	0.305582	1.19127
hsa-miR-632	0.229187	0.630671
hsa-miR-633	0.305582	0.700745
hsa-miR-634	0.534769	0.560596
hsa-miR-635	0.458373	0.560596
hsa-miR-636	2.59745	2.45261
hsa-miR-637	0.534769	0.630671
hsa-miR-638	3.51419	4.4147
hsa-miR-639	0.229187	1.40149
hsa-miR-640	2.44466	3.99425
hsa-miR-641	9.39665	5.88626
hsa-miR-642a-3p	3.81978	16.6077
hsa-miR-642a-5p	0.305582	0.490522
hsa-miR-642b-3p	5.57687	15.1361
hsa-miR-642b-5p	5.50048	14.996
hsa-miR-643	0.305582	0.77082
hsa-miR-644a	0.229187	0.140149
hsa-miR-645	0.381978	0.350373
hsa-miR-646	0.458373	0.840894
hsa-miR-647	0.381978	1.61171
hsa-miR-648	0.305582	0.420447
hsa-miR-649	0.152791	0.210224
hsa-miR-6499-3p	0.152791	0.140149
hsa-miR-6499-5p	0.305582	1.19127
hsa-miR-650	0.152791	0.0700745
hsa-miR-6500-3p	0.611164	1.75186
hsa-miR-6500-5p	6.49362	12.3331
hsa-miR-6501-3p	0.916746	1.26134
hsa-miR-6501-5p	0.993142	1.12119
hsa-miR-6502-3p	0.152791	0.350373
hsa-miR-6502-5p	0.381978	0.630671
hsa-miR-6503-3p	1.29872	2.73291
hsa-miR-6503-5p	0.305582	0.420447
hsa-miR-6504-3p	0.611164	1.33142
hsa-miR-6504-5p	0.152791	0.280298
hsa-miR-6505-3p	0.229187	0.560596
hsa-miR-6505-5p	0.305582	0.77082
hsa-miR-6506-3p	10.1606	29.9919
hsa-miR-6506-5p	0.152791	0.420447
hsa-miR-6507-3p	0.152791	0.560596
hsa-miR-6507-5p	0.229187	0.350373
hsa-miR-6508-3p	0.381978	0.77082
hsa-miR-6508-5p	0.0763955	0.280298
hsa-miR-6509-3p	0.152791	0.490522
hsa-miR-6509-5p	0.458373	0.910969
hsa-miR-651-3p	0.0763955	0.0700745
hsa-miR-651-5p	50.421	32.5146
hsa-miR-6510-3p	0.840351	1.33142
hsa-miR-6510-5p	0.152791	1.05112
hsa-miR-6511a-3p	1.37512	1.12119
hsa-miR-6511a-5p	4.66013	6.8673
hsa-miR-6511b-3p	1.37512	1.47157
hsa-miR-6511b-5p	4.35454	6.58701
hsa-miR-6512-3p	0.229187	0.490522
hsa-miR-6512-5p	0.305582	0.490522
hsa-miR-6513-3p	0.152791	0.280298
hsa-miR-6513-5p	36.3643	42.6053
hsa-miR-6514-3p	1.98628	4.27455
hsa-miR-6514-5p	3.59059	5.74611
hsa-miR-6515-3p	0.305582	0.700745
hsa-miR-6515-5p	74.4092	223.047
hsa-miR-6516-3p	1.6807	1.47157
hsa-miR-6516-5p	2.90303	1.47157
[truncated: 589 more rows]
