# Supplementary material for: Umbilical Cord Blood-Derived Exosomes From Very Preterm Infants With Bronchopulmonary Dysplasia Impaired Endothelial Angiogenesis: Roles of Exosomal MicroRNAs
Source: Front Cell Dev Biol. 2021 Mar 25;9:637248. doi: 10.3389/fcell.2021.637248 (PMC8027316; doi:10.3389/fcell.2021.637248)
Supplement: Supplementary file 4 [file Table_4.XLS]

## Sheet: Sheet1
miRNA ID	NBPD-TPM	BPD-TPM	log2 Ratio (YBPD/BPD)	Up-Down-Regulation (YBPD/BPD)	P-value	FDR
hsa-miR-5187-3p	21.6963	880.977	5.34358	Up	0	0
hsa-miR-4662a-5p	0.0763955	1.19127	3.96287	Up	0.00015688	0.000636866
hsa-miR-6081	0.0763955	1.19127	3.96287	Up	0.00015688	0.000635869
hsa-miR-5706	0.0763955	1.19127	3.96287	Up	0.00015688	0.000634875
hsa-miR-5703	0.763955	11.4221	3.9022	Up	3.16402e-34	3.95885e-33
hsa-miR-3928-5p	0.152791	2.10224	3.78229	Up	4.46394e-07	2.43402e-06
hsa-miR-6783-3p	2.29187	30.8328	3.74987	Up	2.65202e-87	4.16287e-86
hsa-miR-6816-5p	0.152791	1.82194	3.57584	Up	4.68314e-06	2.3461e-05
hsa-miR-1237-3p	3.3614	39.5921	3.55808	Up	4.9363e-107	8.14332e-106
hsa-miR-6881-3p	0.305582	3.22343	3.39896	Up	1.48702e-09	9.58054e-09
hsa-miR-6758-3p	0.305582	3.22343	3.39896	Up	1.48702e-09	9.55677e-09
hsa-miR-1224-3p	0.458373	4.83514	3.39896	Up	9.40004e-14	7.5609e-13
hsa-miR-6833-5p	0.993142	10.301	3.37463	Up	1.05487e-27	1.18274e-26
hsa-miR-658	2.44466	24.5962	3.33073	Up	1.98507e-63	2.95479e-62
hsa-miR-6129	0.840351	8.33887	3.31079	Up	2.53208e-22	2.5718e-21
hsa-miR-1263	0.229187	2.24239	3.29044	Up	8.09128e-07	4.36592e-06
hsa-miR-7110-3p	1.29872	12.1229	3.22257	Up	4.24152e-31	5.03924e-30
hsa-miR-6891-3p	0.840351	7.77827	3.21039	Up	2.26284e-20	2.16264e-19
hsa-miR-6838-5p	0.152791	1.40149	3.19733	Up	0.000148036	0.000605706
hsa-miR-5196-3p	0.152791	1.40149	3.19733	Up	0.000148036	0.000604751
hsa-miR-8083	6.41722	58.7925	3.19561	Up	8.11032e-144	1.53326e-142
hsa-miR-6887-3p	2.90303	26.348	3.18206	Up	4.18572e-65	6.26648e-64
hsa-miR-1290	12.7581	113.521	3.15348	Up	1.4034e-272	3.36556e-271
hsa-miR-1249-5p	0.840351	7.4279	3.14389	Up	3.65926e-19	3.38482e-18
hsa-miR-206	8.70909	75.6805	3.11933	Up	1.86276e-180	3.76918e-179
hsa-miR-301b-5p	12.9872	111.489	3.10173	Up	1.56594e-263	3.68709e-262
hsa-miR-3915	2.75024	22.0034	3.0001	Up	1.09746e-51	1.52001e-50
hsa-miR-4800-3p	0.381978	3.01321	2.97974	Up	3.95232e-08	2.34245e-07
hsa-miR-6727-3p	13.7512	106.513	2.9534	Up	5.33382e-240	1.19091e-238
hsa-miR-663b	8.25072	62.016	2.91005	Up	2.00416e-138	3.76143e-137
hsa-miR-6889-3p	1.14593	8.47902	2.88737	Up	4.58558e-20	4.33454e-19
hsa-miR-1247-5p	11.8413	85.1406	2.84602	Up	4.2253e-185	8.68534e-184
hsa-miR-6769b-5p	7.18118	51.5048	2.84241	Up	1.56237e-112	2.66219e-111
hsa-miR-6795-3p	0.229187	1.61171	2.814	Up	0.000120228	0.000499022
hsa-miR-4676-5p	0.229187	1.61171	2.814	Up	0.000120228	0.000498223
hsa-miR-323b-5p	0.229187	1.61171	2.814	Up	0.000120228	0.000497427
hsa-miR-4665-5p	0.534769	3.71395	2.79597	Up	3.14696e-09	2.00261e-08
hsa-miR-379-3p	0.305582	2.10224	2.78229	Up	1.08923e-05	5.21459e-05
hsa-miR-3654	0.305582	2.10224	2.78229	Up	1.08923e-05	5.20497e-05
hsa-miR-4790-3p	0.611164	4.20447	2.78229	Up	3.03792e-10	2.03313e-09
hsa-miR-3202	6.11164	41.6943	2.77022	Up	5.04372e-89	8.01425e-88
hsa-miR-3175	0.534769	3.64388	2.76849	Up	5.35622e-09	3.35899e-08
hsa-miR-3199	0.763955	5.18552	2.76293	Up	2.88036e-12	2.13757e-11
hsa-miR-4682	0.611164	4.1344	2.75805	Up	5.16232e-10	3.3935e-09
hsa-miR-3667-5p	0.229187	1.54164	2.74987	Up	0.000206048	0.000814755
hsa-miR-7154-3p	0.229187	1.54164	2.74987	Up	0.000206048	0.000813513
hsa-miR-676-3p	0.229187	1.54164	2.74987	Up	0.000206048	0.000812274
hsa-miR-1296-3p	1.06954	6.93738	2.6974	Up	1.30439e-15	1.10404e-14
hsa-miR-892c-3p	0.305582	1.96209	2.68276	Up	3.15926e-05	0.000144567
hsa-miR-134-3p	23.4534	146.666	2.64466	Up	1.50174e-293	3.66934e-292
hsa-miR-6797-5p	0.993142	6.16656	2.63439	Up	1.057e-13	8.44946e-13
hsa-miR-7843-5p	0.305582	1.89201	2.63029	Up	5.35126e-05	0.000232546
hsa-miR-6878-3p	0.763955	4.69499	2.61956	Up	1.12119e-10	7.66199e-10
hsa-miR-513a-3p	0.381978	2.31246	2.59787	Up	8.31226e-06	4.0316e-05
hsa-miR-6728-5p	1.6807	10.0207	2.57584	Up	6.13514e-21	5.95132e-20
hsa-miR-6729-3p	1.22233	7.28775	2.57584	Up	1.33972e-15	1.13025e-14
hsa-miR-4781-5p	0.305582	1.82194	2.57584	Up	9.02856e-05	0.000380227
hsa-miR-4713-5p	0.381978	2.24239	2.55347	Up	1.39627e-05	6.62332e-05
hsa-miR-4680-5p	0.840351	4.90522	2.54525	Up	8.55538e-11	5.92472e-10
hsa-miR-204-3p	0.840351	4.90522	2.54525	Up	8.55538e-11	5.90892e-10
hsa-miR-4480	0.305582	1.75186	2.51926	Up	0.000151692	0.000618711
hsa-miR-6821-3p	0.305582	1.75186	2.51926	Up	0.000151692	0.000617738
hsa-miR-6805-3p	1.06954	6.09648	2.51099	Up	6.26508e-13	4.80076e-12
hsa-miR-4259	0.381978	2.17231	2.50767	Up	2.33706e-05	0.000108282
hsa-miR-6771-3p	0.458373	2.59276	2.49989	Up	3.66004e-06	1.84426e-05
hsa-miR-3196	0.611164	3.43365	2.49011	Up	9.26972e-08	5.33524e-07
hsa-miR-4646-3p	0.611164	3.36358	2.46036	Up	1.53803e-07	8.71664e-07
hsa-miR-6763-5p	0.381978	2.10224	2.46036	Up	3.89704e-05	0.000173723
hsa-miR-4462	0.458373	2.52268	2.46036	Up	6.08996e-06	2.98731e-05
hsa-miR-513b-5p	0.458373	2.52268	2.46036	Up	6.08996e-06	2.98166e-05
hsa-miR-6720-3p	0.305582	1.68179	2.46036	Up	0.000253726	0.000994176
hsa-miR-3162-3p	2.59745	14.085	2.43899	Up	3.33992e-27	3.72862e-26
hsa-miR-4459	3.3614	18.1493	2.43278	Up	1.60022e-34	2.02174e-33
hsa-miR-3672	0.611164	3.22343	2.39896	Up	4.20024e-07	2.30479e-06
hsa-miR-1182	0.916746	4.83514	2.39896	Up	4.74048e-10	3.12413e-09
hsa-miR-200a-3p	236.903	1235.2	2.38238	Up	0	0
hsa-miR-6757-5p	1.37512	7.07753	2.36369	Up	6.77028e-14	5.46262e-13
hsa-miR-6802-5p	0.763955	3.92417	2.36083	Up	2.94236e-08	1.76405e-07
hsa-miR-6876-5p	0.840351	4.27455	2.34671	Up	7.82244e-09	4.84692e-08
hsa-miR-1246	50.7266	254.861	2.3289	Up	0	0
hsa-miR-877-3p	3.13222	15.6266	2.31875	Up	2.28436e-28	2.59495e-27
hsa-miR-3134	0.381978	1.89201	2.30836	Up	0.000176264	0.00070779
hsa-miR-6788-3p	0.381978	1.89201	2.30836	Up	0.000176264	0.000706695
hsa-miR-494-5p	0.381978	1.89201	2.30836	Up	0.000176264	0.000705602
hsa-miR-6791-3p	2.67384	13.2441	2.30836	Up	3.81042e-24	4.02816e-23
hsa-miR-1200	0.763955	3.78402	2.30836	Up	7.86826e-08	4.53871e-07
hsa-miR-6782-5p	0.611164	3.01321	2.30167	Up	1.85501e-06	9.62819e-06
hsa-miR-4277	0.458373	2.24239	2.29044	Up	4.504e-05	0.000198054
hsa-miR-4794	6.49362	31.4635	2.27658	Up	2.36822e-54	3.29768e-53
hsa-miR-892b	0.611164	2.94313	2.26772	Up	3.02458e-06	1.53601e-05
hsa-miR-3943	2.82663	13.5244	2.25841	Up	5.06694e-24	5.33471e-23
hsa-miR-3188	0.840351	3.99425	2.24886	Up	5.49962e-08	3.21535e-07
hsa-miR-130b-5p	0.458373	2.17231	2.24464	Up	7.35458e-05	0.000312781
hsa-miR-4327	0.458373	2.17231	2.24464	Up	7.35458e-05	0.000312268
hsa-miR-6798-3p	2.52105	11.9127	2.2404	Up	3.86646e-21	3.79323e-20
hsa-miR-1193	1.06954	5.04537	2.23797	Up	1.03223e-09	6.71728e-09
hsa-miR-1281	0.611164	2.87306	2.23295	Up	4.91522e-06	2.45761e-05
hsa-miR-6812-5p	0.611164	2.87306	2.23295	Up	4.91522e-06	2.45287e-05
hsa-miR-587	0.68756	3.22343	2.22904	Up	1.28435e-06	6.70656e-06
hsa-miR-3191-3p	19.71	90.6064	2.20068	Up	4.64452e-147	8.97709e-146
hsa-miR-510-3p	0.458373	2.10224	2.19733	Up	0.00011957	0.000497087
hsa-miR-149-3p	1.45151	6.58701	2.18206	Up	5.92386e-12	4.32191e-11
hsa-miR-7846-3p	2.59745	11.7725	2.18026	Up	2.8816e-20	2.73383e-19
hsa-miR-4709-3p	0.611164	2.73291	2.1608	Up	1.28448e-05	6.10422e-05
hsa-miR-875-5p	0.534769	2.38253	2.15551	Up	4.96254e-05	0.000217478
hsa-miR-619-3p	0.534769	2.38253	2.15551	Up	4.96254e-05	0.000217111
hsa-miR-1471	1.45151	6.37678	2.13527	Up	2.42372e-11	1.7341e-10
hsa-miR-6758-5p	1.22233	5.32566	2.12333	Up	1.25806e-09	8.14591e-09
hsa-miR-4321	2.13907	9.31991	2.12333	Up	7.45514e-16	6.43627e-15
hsa-miR-642a-3p	3.81978	16.6077	2.12029	Up	4.45006e-27	4.94663e-26
hsa-miR-5095	1.14593	4.97529	2.11826	Up	4.70926e-09	2.96764e-08
hsa-miR-1237-5p	1.60431	6.93738	2.11244	Up	4.4506e-12	3.28406e-11
hsa-miR-6891-5p	2.90303	12.5433	2.11129	Up	1.04064e-20	1.00196e-19
hsa-miR-23a-5p	1.83349	7.91842	2.11062	Up	1.38997e-13	1.09756e-12
hsa-miR-6068	0.68756	2.94313	2.09779	Up	8.61256e-06	4.16944e-05
hsa-miR-7847-3p	4.27815	18.2895	2.09595	Up	2.941e-29	3.40053e-28
hsa-miR-6858-3p	0.611164	2.59276	2.08486	Up	3.30652e-05	0.000150773
hsa-miR-3661	1.60431	6.72716	2.06805	Up	1.77645e-11	1.27806e-10
hsa-miR-924	7.10478	29.5014	2.05392	Up	4.36558e-45	5.85847e-44
hsa-miR-4790-5p	0.763955	3.15335	2.04533	Up	5.72406e-06	2.82926e-05
hsa-miR-4468	0.840351	3.43365	2.03068	Up	2.3908e-06	1.22375e-05
hsa-miR-6774-3p	0.534769	2.17231	2.02224	Up	0.000203858	0.000807328
hsa-miR-765	49.0459	199.012	2.02065	Up	7.62158e-288	1.84485e-286
hsa-miR-4740-3p	0.916746	3.71395	2.01836	Up	1.00072e-06	5.33308e-06
hsa-miR-513c-5p	0.916746	3.71395	2.01836	Up	1.00072e-06	5.32213e-06
hsa-miR-615-5p	4.27815	17.3084	2.01641	Up	1.69103e-26	1.87169e-25
hsa-miR-3190-5p	20.856	84.2296	2.01387	Up	2.06094e-122	3.65605e-121
hsa-miR-6802-3p	1.14593	4.62492	2.01291	Up	4.7138e-08	2.77471e-07
hsa-miR-5194	0.68756	2.73291	1.99088	Up	3.45546e-05	0.000156736
hsa-miR-4497	3.13222	12.4032	1.98546	Up	4.74722e-19	4.36004e-18
hsa-miR-136-5p	20.0156	78.6937	1.97512	Up	1.17452e-111	1.97532e-110
hsa-miR-6748-3p	2.21547	8.68924	1.97162	Up	1.18184e-13	9.41836e-13
hsa-miR-376a-2-5p	1.14593	4.48477	1.96851	Up	1.16404e-07	6.65535e-07
hsa-miR-1251-3p	2.29187	8.96954	1.96851	Up	5.0396e-14	4.09171e-13
hsa-miR-412-5p	7.86874	30.7627	1.96698	Up	1.83528e-44	2.4502e-43
hsa-miR-6743-5p	1.7571	6.8673	1.96655	Up	4.85564e-11	3.41742e-10
hsa-miR-3135b	1.14593	4.4147	1.94579	Up	1.82193e-07	1.03031e-06
hsa-miR-548d-3p	2.67384	10.301	1.94579	Up	1.11099e-15	9.4966e-15
hsa-miR-4653-3p	0.840351	3.22343	1.93953	Up	9.34076e-06	4.49676e-05
hsa-miR-3168	22.0783	84.5099	1.93649	Up	9.91004e-117	1.72262e-115
hsa-miR-4433b-3p	1.45151	5.53589	1.93126	Up	5.7324e-09	3.58621e-08
hsa-miR-4466	1.14593	4.34462	1.92271	Up	2.84378e-07	1.58395e-06
hsa-miR-4270	0.611164	2.31246	1.9198	Up	0.000208246	0.000819692
hsa-miR-4655-5p	1.29872	4.90522	1.91722	Up	5.02134e-08	2.94904e-07
hsa-miR-4685-5p	0.763955	2.87306	1.91103	Up	3.52658e-05	0.000158849
hsa-miR-4787-5p	0.916746	3.43365	1.90515	Up	6.07024e-06	2.98329e-05
hsa-miR-95-3p	36.4407	136.365	1.90385	Up	4.9362e-183	1.00667e-181
hsa-miR-4294	4.04896	15.066	1.89567	Up	1.46402e-21	1.45839e-20
hsa-miR-4728-3p	0.840351	3.08328	1.8754	Up	2.2754e-05	0.000105804
hsa-miR-4531	1.52791	5.60596	1.8754	Up	9.03774e-09	5.54686e-08
hsa-miR-4288	2.97943	10.9316	1.8754	Up	7.83628e-16	6.72052e-15
hsa-miR-6894-5p	1.98628	7.28775	1.8754	Up	5.19422e-11	3.63595e-10
hsa-miR-3141	0.68756	2.52268	1.8754	Up	0.000133575	0.000550889
hsa-miR-3125	0.68756	2.52268	1.8754	Up	0.000133575	0.000550013
hsa-miR-5585-3p	1.7571	6.44686	1.8754	Up	6.82444e-10	4.47476e-09
hsa-miR-4298	1.22233	4.4147	1.85268	Up	4.45348e-07	2.43344e-06
hsa-miR-548b-3p	0.916746	3.2935	1.84503	Up	1.46431e-05	6.93337e-05
hsa-miR-7158-5p	6.7992	24.3859	1.84261	Up	9.72052e-33	1.21039e-31
hsa-miR-1275	2.06268	7.35783	1.83476	Up	8.03286e-11	5.57778e-10
hsa-miR-212-3p	1.29872	4.62492	1.83233	Up	2.88198e-07	1.60179e-06
hsa-miR-382-5p	104.585	369.923	1.82254	Up	0	0
hsa-miR-4764-5p	1.52791	5.39574	1.82026	Up	3.30372e-08	1.97157e-07
hsa-miR-5196-5p	1.45151	5.11544	1.8173	Up	7.83814e-08	4.53142e-07
hsa-miR-380-3p	1.22233	4.27455	1.80614	Up	1.05579e-06	5.56925e-06
hsa-miR-7851-3p	3.05582	10.6513	1.8014	Up	1.0176e-14	8.34042e-14
hsa-miR-5787	1.45151	5.04537	1.7974	Up	1.20155e-07	6.85465e-07
hsa-miR-6785-3p	4.66013	16.1872	1.79641	Up	1.52859e-21	1.51687e-20
hsa-miR-3648	1.06954	3.71395	1.79597	Up	6.0313e-06	2.97544e-05
hsa-miR-1233-3p	1.06954	3.71395	1.79597	Up	6.0313e-06	2.96978e-05
hsa-miR-4726-5p	4.58373	15.9069	1.79506	Up	3.56342e-21	3.50922e-20
hsa-miR-8071	2.36826	8.19872	1.79157	Up	1.43356e-11	1.03713e-10
hsa-miR-1254	26.3565	91.167	1.79035	Up	2.74922e-113	4.71555e-112
hsa-miR-7704	4.81292	16.6077	1.78687	Up	6.50456e-22	6.55518e-21
hsa-miR-3170	0.916746	3.15335	1.78229	Up	3.4792e-05	0.000157537
hsa-miR-7152-5p	0.916746	3.15335	1.78229	Up	3.4792e-05	0.000157262
hsa-miR-6752-5p	1.83349	6.30671	1.78229	Up	3.77556e-09	2.39088e-08
hsa-miR-6079	2.90303	9.95058	1.77722	Up	1.29346e-13	1.02448e-12
hsa-miR-940	1.6807	5.74611	1.77352	Up	2.10778e-08	1.27253e-07
hsa-miR-7702	1.6807	5.74611	1.77352	Up	2.10778e-08	1.26957e-07
hsa-miR-377-5p	6.03525	20.5318	1.76638	Up	2.4589e-26	2.69854e-25
hsa-miR-6865-5p	0.916746	3.08328	1.74987	Up	5.33072e-05	0.000232043
hsa-miR-6756-5p	1.29872	4.27455	1.71868	Up	2.40178e-06	1.22694e-05
hsa-miR-6882-3p	1.90989	6.23663	1.70728	Up	1.2866e-08	7.78576e-08
hsa-miR-4793-5p	1.52791	4.97529	1.70322	Up	4.12484e-07	2.26822e-06
hsa-miR-4700-3p	0.840351	2.73291	1.70137	Up	0.000196123	0.000777886
hsa-miR-4750-3p	2.36826	7.63812	1.68939	Up	3.95496e-10	2.63325e-09
hsa-miR-6780b-5p	1.06954	3.43365	1.68276	Up	3.254e-05	0.00014864
hsa-miR-6857-5p	1.7571	5.60596	1.67377	Up	1.0736e-07	6.15181e-07
hsa-miR-4636	1.14593	3.64388	1.66895	Up	2.05908e-05	9.59176e-05
hsa-miR-6813-3p	1.83349	5.81619	1.66548	Up	6.8531e-08	3.97081e-07
hsa-miR-1268a	1.52791	4.83514	1.662	Up	9.36248e-07	5.01009e-06
hsa-miR-7977	1.06954	3.36358	1.65301	Up	4.9119e-05	0.000215624
hsa-miR-6717-5p	4.66013	14.6456	1.65202	Up	1.24614e-17	1.10531e-16
hsa-miR-6814-3p	0.916746	2.87306	1.64799	Up	0.000186832	0.000744454
hsa-miR-1183	0.916746	2.87306	1.64799	Up	0.000186832	0.00074331
hsa-miR-1908-3p	3.3614	10.5112	1.64479	Up	5.53562e-13	4.25438e-12
hsa-miR-4687-3p	1.37512	4.27455	1.63621	Up	5.22802e-06	2.59896e-05
hsa-miR-6722-3p	1.22233	3.78402	1.63029	Up	1.95761e-05	9.152e-05
hsa-miR-4434	2.97943	9.17976	1.62342	Up	2.51036e-11	1.79114e-10
hsa-miR-619-5p	1.52791	4.69499	1.61956	Up	2.10016e-06	1.08139e-05
hsa-miR-433-3p	8.5563	25.9977	1.60332	Up	6.2734e-29	7.22138e-28
hsa-miR-6771-5p	0.993142	3.01321	1.60123	Up	0.000176187	0.000708577
hsa-miR-1208	3.59059	10.8616	1.59694	Up	7.07488e-13	5.38939e-12
hsa-miR-3122	2.06268	6.23663	1.59625	Up	5.88642e-08	3.41835e-07
hsa-miR-652-5p	5.42408	16.3274	1.58984	Up	1.58431e-18	1.42478e-17
hsa-miR-4252	10.0078	30.062	1.58681	Up	9.79924e-33	1.21436e-31
hsa-miR-7114-3p	1.6807	5.04537	1.5859	Up	1.25604e-06	6.58531e-06
hsa-miR-6515-5p	74.4092	223.047	1.5838	Up	5.2568e-231	1.14413e-229
hsa-miR-4788	1.14593	3.43365	1.58322	Up	6.94348e-05	0.00029725
hsa-miR-7161-3p	1.14593	3.43365	1.58322	Up	6.94348e-05	0.000296759
hsa-miR-1273c	15.5847	46.6696	1.58236	Up	1.02963e-49	1.40355e-48
hsa-miR-4758-5p	1.45151	4.34462	1.58167	Up	7.36276e-06	3.57778e-05
hsa-miR-1469	3.59059	10.7214	1.5782	Up	1.54278e-12	1.16496e-11
hsa-miR-200b-3p	174.717	521.355	1.57725	Up	0	0
hsa-miR-3195	1.22233	3.64388	1.57584	Up	4.3664e-05	0.000192986
hsa-miR-222-5p	1.22233	3.64388	1.57584	Up	4.3664e-05	0.000192657
hsa-miR-6506-3p	10.1606	29.9919	1.56159	Up	5.97094e-32	7.29469e-31
hsa-miR-376a-5p	1.7571	5.18552	1.56129	Up	1.17865e-06	6.20467e-06
hsa-miR-203b-5p	286.101	838.652	1.55155	Up	0	0
hsa-miR-8080	26.5092	77.6426	1.55035	Up	3.25274e-79	4.98497e-78
hsa-miR-411-3p	3.59059	10.5112	1.54963	Up	4.91364e-12	3.61543e-11
hsa-miR-410-3p	82.3544	240.566	1.54651	Up	1.40921e-240	3.17378e-239
hsa-miR-555	2.59745	7.49798	1.52941	Up	7.93972e-09	4.90785e-08
hsa-miR-7151-3p	1.06954	3.08328	1.52748	Up	0.00024443	0.000959203
hsa-miR-6127	1.90989	5.46581	1.51695	Up	1.02434e-06	5.42543e-06
hsa-miR-5002-5p	1.45151	4.1344	1.51012	Up	2.37776e-05	0.000109971
hsa-miR-3120-5p	1.52791	4.34462	1.50767	Up	1.49724e-05	7.07636e-05
hsa-miR-383-5p	1.52791	4.34462	1.50767	Up	1.49724e-05	7.06347e-05
hsa-miR-1197	4.43094	12.4733	1.49315	Up	2.348e-13	1.84282e-12
hsa-miR-4728-5p	2.36826	6.65708	1.49106	Up	9.6952e-08	5.56775e-07
hsa-miR-7107-5p	1.37512	3.8541	1.48684	Up	5.55274e-05	0.000240898
hsa-miR-154-5p	26.3565	73.8586	1.48661	Up	4.91942e-71	7.49488e-70
hsa-miR-4687-5p	8.63269	24.1757	1.48568	Up	2.45628e-24	2.60728e-23
hsa-miR-1249-3p	2.90303	8.12865	1.48546	Up	4.04434e-09	2.55484e-08
hsa-miR-4730	1.7571	4.90522	1.48112	Up	5.49724e-06	2.72234e-05
hsa-miR-4451	2.29187	6.37678	1.47631	Up	2.22798e-07	1.25445e-06
hsa-miR-136-3p	262.648	726.042	1.46692	Up	0	0
hsa-miR-8089	1.60431	4.4147	1.46036	Up	2.01828e-05	9.41864e-05
hsa-miR-554	1.45151	3.99425	1.46036	Up	5.1016e-05	0.000222444
hsa-miR-377-3p	6.18804	17.0281	1.46036	Up	3.49664e-17	3.09089e-16
hsa-miR-7641	2.90303	7.91842	1.44765	Up	1.23455e-08	7.50586e-08
hsa-miR-642b-5p	5.50048	14.996	1.44694	Up	4.0643e-15	3.38474e-14
hsa-miR-656-3p	6.11164	16.6077	1.44222	Up	1.63627e-16	1.42213e-15
hsa-miR-337-3p	7.94513	21.583	1.44175	Up	5.28058e-21	5.14162e-20
hsa-miR-642b-3p	5.57687	15.1361	1.44047	Up	3.74128e-15	3.12578e-14
hsa-miR-7109-5p	1.60431	4.34462	1.43728	Up	2.93614e-05	0.000135073
hsa-miR-4433b-5p	1.37512	3.71395	1.4334	Up	0.000118403	0.000493029
hsa-miR-1228-3p	2.44466	6.58701	1.42999	Up	2.72738e-07	1.52568e-06
hsa-miR-378h	1.37512	3.64388	1.40592	Up	0.000171829	0.000693205
hsa-miR-708-3p	3.81978	10.0907	1.40147	Up	3.36374e-10	2.24538e-09
hsa-miR-203a-3p	605.587	1599.31	1.40104	Up	0	0
hsa-miR-483-3p	10.7718	28.24	1.39049	Up	1.16483e-25	1.26761e-24
hsa-miR-4684-3p	4.43094	11.5623	1.38374	Up	2.69492e-11	1.91229e-10
hsa-miR-1306-5p	1.45151	3.78402	1.38236	Up	0.000155704	0.000633084
hsa-miR-485-5p	12.8344	33.3555	1.3779	Up	1.23985e-29	1.44001e-28
hsa-miR-1273g-3p	1.6807	4.34462	1.37017	Up	5.5646e-05	0.000241009
hsa-miR-8069	6.64641	17.1683	1.3691	Up	7.50198e-16	6.45519e-15
hsa-miR-543	1.6807	4.27455	1.34671	Up	7.97558e-05	0.000337529
hsa-miR-4302	3.28501	8.33887	1.34396	Up	3.26924e-08	1.9555e-07
hsa-miR-6785-5p	2.21547	5.60596	1.33935	Up	6.51594e-06	3.1842e-05
hsa-miR-7855-5p	31.6277	79.885	1.33673	Up	1.32131e-65	1.98965e-64
hsa-miR-5087	1.7571	4.4147	1.32912	Up	7.17684e-05	0.000305724
hsa-miR-329-3p	10.6954	26.8385	1.32732	Up	6.70164e-23	6.9429e-22
hsa-miR-22-5p	66.2349	166.147	1.32679	Up	6.08938e-133	1.12654e-131
hsa-miR-1260a	5.72966	14.3653	1.32606	Up	6.3119e-13	4.82237e-12
hsa-miR-369-3p	124.907	312.182	1.32154	Up	1.53787e-246	3.55633e-245
hsa-miR-4254	1.90989	4.76507	1.31901	Up	4.06992e-05	0.000180808
hsa-miR-3620-3p	2.36826	5.88626	1.31352	Up	5.2813e-06	2.62042e-05
hsa-miR-135a-3p	1.6807	4.1344	1.29861	Up	0.000161949	0.000654365
hsa-miR-432-5p	129.72	317.718	1.29235	Up	1.90618e-242	4.3307e-241
hsa-miR-615-3p	16.1958	39.5921	1.28959	Up	1.15127e-31	1.38688e-30
hsa-miR-7153-3p	11.001	26.6984	1.27912	Up	1.29981e-21	1.29981e-20
hsa-miR-6825-5p	5.27129	12.6835	1.26672	Up	6.93854e-11	4.84389e-10
hsa-miR-132-3p	72.1174	173.505	1.26655	Up	2.93686e-129	5.39466e-128
hsa-miR-1273h-3p	5.65327	13.4543	1.25091	Up	2.87262e-11	2.02727e-10
hsa-miR-671-3p	2.21547	5.25559	1.24624	Up	3.6699e-05	0.000164163
hsa-miR-4739	1.98628	4.69499	1.24105	Up	0.000102376	0.000428357
hsa-miR-92b-5p	3.13222	7.35783	1.2321	Up	1.2326e-06	6.4755e-06
hsa-miR-431-5p	22.0783	51.8552	1.23186	Up	2.93942e-38	3.86452e-37
hsa-miR-3138	6.26443	14.6456	1.22521	Up	8.438e-12	6.13888e-11
hsa-miR-6087	2.52105	5.88626	1.22333	Up	1.64476e-05	7.73129e-05
hsa-miR-4511	1.83349	4.27455	1.22118	Up	0.00025487	0.00099715
hsa-miR-23c	1.98628	4.62492	1.21936	Up	0.000143301	0.000587262
hsa-miR-4457	5.27129	12.193	1.20982	Up	6.92448e-10	4.52889e-09
hsa-miR-365a-5p	9.54944	22.0034	1.20424	Up	1.37295e-16	1.19729e-15
hsa-miR-4443	95.1888	218.492	1.19872	Up	5.24774e-149	1.02193e-147
hsa-miR-4315	2.44466	5.60596	1.19733	Up	3.58584e-05	0.000161238
hsa-miR-3621	2.29187	5.25559	1.19733	Up	6.34494e-05	0.000273434
hsa-miR-27a-5p	51.8726	118.916	1.19691	Up	8.9993e-82	1.38739e-80
hsa-miR-6787-5p	21.3143	48.7719	1.19422	Up	1.92451e-34	2.41965e-33
hsa-miR-4655-3p	4.66013	10.6513	1.19259	Up	1.21795e-08	7.42233e-08
hsa-miR-3178	14.5151	33.1453	1.19124	Up	7.82242e-24	8.20246e-23
hsa-miR-29a-5p	3.3614	7.63812	1.18415	Up	1.66267e-06	8.6472e-06
hsa-miR-6760-3p	2.59745	5.88626	1.18026	Up	2.81118e-05	0.000129554
hsa-miR-337-5p	4.58373	10.301	1.16818	Up	3.57e-08	2.12071e-07
hsa-miR-875-3p	12.1469	27.259	1.16615	Up	2.88138e-19	2.67483e-18
hsa-miR-671-5p	3.4378	7.7082	1.16491	Up	2.02848e-06	1.04866e-05
hsa-miR-3692-5p	3.4378	7.7082	1.16491	Up	2.02848e-06	1.04657e-05
hsa-miR-433-5p	24.2938	54.3778	1.16243	Up	1.11296e-36	1.44128e-35
hsa-miR-409-5p	8.17432	18.2895	1.16184	Up	2.41812e-13	1.89212e-12
hsa-miR-494-3p	6.11164	13.6645	1.1608	Up	2.59768e-10	1.743e-09
hsa-miR-378f	2.97943	6.65708	1.15986	Up	1.10218e-05	5.25718e-05
hsa-miR-4448	11.6885	25.9276	1.1494	Up	5.13704e-18	4.58791e-17
hsa-miR-6822-3p	10.9246	24.1757	1.14598	Up	7.93394e-17	6.96573e-16
hsa-miR-5002-3p	24.2174	53.2566	1.13692	Up	9.15248e-35	1.16773e-33
hsa-miR-410-5p	4.35454	9.53014	1.12998	Up	2.46614e-07	1.38253e-06
hsa-miR-490-3p	2.29187	4.97529	1.11826	Up	0.000229722	0.000902853
hsa-miR-508-3p	6.26443	13.5945	1.11776	Up	9.53814e-10	6.22262e-09
hsa-miR-152-3p	568.383	1229.88	1.11358	Up	0	0
hsa-miR-877-5p	2.44466	5.25559	1.10422	Up	0.000177216	0.000708317
hsa-miR-31-5p	11.3065	24.0356	1.08801	Up	1.60986e-15	1.34936e-14
hsa-miR-618	2.59745	5.46581	1.07334	Up	0.000185448	0.000740077
hsa-miR-665	4.43094	9.31991	1.0727	Up	9.93748e-07	5.30682e-06
hsa-miR-147b	11.4593	23.7553	1.05173	Up	1.29707e-14	1.05975e-13
hsa-let-7e-3p	3.28501	6.79723	1.04905	Up	4.18176e-05	0.000185141
hsa-miR-4286	10.0842	20.8121	1.04533	Up	7.20394e-13	5.47161e-12
hsa-miR-4706	8.78548	18.0792	1.04114	Up	2.66336e-11	1.89508e-10
hsa-miR-3591-3p	453.025	931.571	1.04007	Up	0	0
hsa-miR-769-3p	6.72281	13.8047	1.03802	Up	6.42954e-09	4.01265e-08
hsa-miR-369-5p	8.93828	18.2895	1.03294	Up	2.74448e-11	1.94213e-10
hsa-miR-1268b	5.65327	11.5623	1.03227	Up	1.25091e-07	7.12059e-07
hsa-miR-3679-5p	7.94513	16.1872	1.02671	Up	4.5882e-10	3.03924e-09
hsa-miR-221-3p	486.639	989.873	1.02439	Up	0	0
hsa-miR-222-3p	157.91	320.731	1.02227	Up	5.9221e-169	1.18901e-167
hsa-miR-503-3p	2.97943	6.02641	1.01626	Up	0.000172486	0.000694773
hsa-miR-524-3p	55.9979	112.54	1.00699	Up	4.55326e-59	6.58824e-58
hsa-miR-4709-5p	8.86188	17.7989	1.00611	Up	1.28548e-10	8.73856e-10
hsa-miR-429	16.1195	32.3044	1.00293	Up	5.30032e-18	4.71747e-17
hsa-miR-106a-5p	163.639	19.1303	-3.09658	Down	0	0
hsa-miR-1255a	5.34769	0.700745	-2.93195	Down	1.1825e-13	9.39468e-13
hsa-miR-18a-5p	62.6443	8.2688	-2.92143	Down	7.94414e-144	1.51289e-142
hsa-miR-103b	5117.28	720.226	-2.82885	Down	0	0
hsa-miR-103a-3p	5375.49	768.858	-2.80561	Down	0	0
hsa-miR-20b-5p	338.279	50.4537	-2.74518	Down	0	0
hsa-miR-3200-3p	3.05582	0.490522	-2.63917	Down	1.3536e-07	7.68823e-07
hsa-miR-17-3p	11.4593	2.03216	-2.49544	Down	1.8119e-23	1.88466e-22
hsa-miR-363-3p	3215.95	597.175	-2.42902	Down	0	0
hsa-let-7i-5p	38932.4	7959.21	-2.29027	Down	0	0
hsa-miR-144-5p	380.297	78.063	-2.28441	Down	0	0
hsa-miR-194-5p	671.364	141.831	-2.24292	Down	0	0
hsa-let-7g-5p	21133.3	4493.6	-2.23357	Down	0	0
hsa-miR-185-3p	101.835	23.3348	-2.12568	Down	3.73382e-161	7.38213e-160
hsa-miR-185-5p	15404.5	3554.81	-2.1155	Down	0	0
hsa-miR-500a-5p	6.03525	1.40149	-2.10645	Down	7.42724e-11	5.17112e-10
hsa-miR-137	4.35454	1.05112	-2.0506	Down	5.81792e-08	3.38616e-07
hsa-miR-17-5p	1307.66	315.756	-2.05011	Down	0	0
hsa-miR-182-5p	1639.6	402.368	-2.02676	Down	0	0
hsa-miR-1255b-5p	40.1076	10.0207	-2.0009	Down	8.24206e-60	1.20604e-58
hsa-miR-7-5p	533.47	134.263	-1.99035	Down	0	0
hsa-let-7d-5p	1956.57	501.944	-1.96273	Down	0	0
hsa-miR-454-3p	20.9324	5.53589	-1.91885	Down	2.36224e-30	2.781e-29
hsa-let-7f-5p	16573.5	4384.14	-1.91851	Down	0	0
hsa-miR-451a	45448.2	12252.4	-1.89116	Down	0	0
hsa-miR-106b-5p	683.282	186.608	-1.87247	Down	0	0
hsa-miR-98-5p	435.913	122.981	-1.82561	Down	0	0
hsa-miR-324-5p	25.7453	7.28775	-1.82076	Down	1.59498e-34	2.025e-33
hsa-miR-1270	4.20175	1.19127	-1.81849	Down	8.84778e-07	4.75431e-06
hsa-let-7b-5p	10735.8	3064.36	-1.80877	Down	0	0
hsa-miR-217	10.6954	3.08328	-1.79445	Down	5.91536e-15	4.87923e-14
hsa-miR-331-3p	5.80606	1.68179	-1.78756	Down	1.05319e-08	6.44859e-08
hsa-miR-93-5p	5058.61	1500.51	-1.75329	Down	0	0
hsa-miR-4685-3p	2.82663	0.840894	-1.74909	Down	9.1963e-05	0.000386036
hsa-miR-451b	7.71595	2.31246	-1.73842	Down	9.32898e-11	6.40903e-10
hsa-miR-1294	40.0313	12.263	-1.70681	Down	2.42832e-48	3.29285e-47
hsa-miR-25-3p	8646.98	2700.18	-1.67914	Down	0	0
hsa-miR-26b-5p	7835.96	2494.72	-1.65123	Down	0	0
hsa-miR-192-5p	3346.96	1070.53	-1.64453	Down	0	0
hsa-miR-3688-5p	15.5083	4.97529	-1.64019	Down	1.06824e-18	9.6739e-18
hsa-miR-3613-5p	173.8	56.7604	-1.61447	Down	2.7743e-188	5.74835e-187
hsa-miR-548j-5p	3.59059	1.19127	-1.59172	Down	3.61048e-05	0.000162065
hsa-miR-142-3p	120.934	41.2038	-1.55337	Down	1.67651e-124	3.01539e-123
hsa-miR-942-5p	3.28501	1.12119	-1.55086	Down	0.000106854	0.000446374
hsa-miR-652-3p	1147.08	396.762	-1.53162	Down	0	0
hsa-miR-374a-5p	524.226	187.169	-1.48585	Down	0	0
hsa-miR-6859-5p	4.66013	1.68179	-1.47037	Down	8.68958e-06	4.19888e-05
hsa-miR-3529-3p	740.502	273.501	-1.43696	Down	0	0
hsa-miR-3688-3p	39.1145	14.5054	-1.43111	Down	6.73338e-37	8.76354e-36
hsa-miR-15b-5p	792.68	296.415	-1.41912	Down	0	0
hsa-miR-486-5p	54286	20858.5	-1.37995	Down	0	0
hsa-miR-584-3p	8.5563	3.2935	-1.37736	Down	8.86788e-09	5.45554e-08
hsa-miR-183-5p	584.655	225.22	-1.37625	Down	0	0
hsa-miR-126-3p	5179.08	2061.38	-1.32908	Down	0	0
hsa-miR-16-5p	11684.1	4672.57	-1.32226	Down	0	0
hsa-miR-1287-5p	34.0724	13.6645	-1.31817	Down	1.00331e-28	1.14981e-27
hsa-miR-20a-5p	2761.24	1110.82	-1.31369	Down	0	0
hsa-let-7a-5p	9313.84	3815.56	-1.28748	Down	0	0
hsa-miR-548f-5p	18.4113	7.56805	-1.2826	Down	1.27443e-15	1.08222e-14
hsa-miR-372-5p	6.57001	2.73291	-1.26546	Down	2.40778e-06	1.22759e-05
hsa-miR-18b-5p	6.03525	2.52268	-1.25845	Down	6.83666e-06	3.32837e-05
hsa-miR-4746-5p	5.50048	2.31246	-1.25013	Down	1.94752e-05	9.12131e-05
hsa-miR-107	895.432	376.721	-1.24909	Down	0	0
hsa-miR-186-5p	3057.81	1294	-1.24066	Down	0	0
hsa-miR-144-3p	1262.05	534.108	-1.24057	Down	0	0
hsa-miR-374c-3p	232.624	99.0153	-1.23228	Down	1.92747e-167	3.84011e-166
hsa-miR-4504	5.0421	2.17231	-1.2148	Down	6.43748e-05	0.000276961
hsa-miR-374b-5p	217.04	93.7597	-1.21092	Down	3.83174e-152	7.51834e-151
hsa-miR-101-3p	3872.87	1674.43	-1.20973	Down	0	0
hsa-miR-26a-5p	6068.17	2624.85	-1.20903	Down	0	0
hsa-miR-96-5p	86.7089	37.7702	-1.19893	Down	5.71336e-61	8.40773e-60
hsa-miR-340-3p	4.81292	2.10224	-1.19499	Down	0.000116702	0.000486727
hsa-miR-550a-5p	13.6748	6.09648	-1.16547	Down	1.69665e-10	1.14735e-09
hsa-miR-92a-3p	43520.5	19470.4	-1.16041	Down	0	0
hsa-miR-371a-3p	45.9901	20.7421	-1.14876	Down	4.56754e-31	5.40179e-30
hsa-miR-202-5p	5.88245	2.66283	-1.14346	Down	3.85496e-05	0.000172144
hsa-miR-371b-3p	146.909	66.5708	-1.14196	Down	1.63925e-94	2.65354e-93
hsa-miR-191-5p	320.021	145.965	-1.13254	Down	6.84778e-201	1.45375e-199
hsa-miR-371a-5p	64.4778	29.5014	-1.12802	Down	1.09021e-41	1.44803e-40
hsa-miR-5010-5p	12.6817	5.81619	-1.1246	Down	2.2935e-09	1.46309e-08
hsa-miR-486-3p	6093.31	2798.64	-1.1225	Down	0	0
hsa-miR-142-5p	752.878	346.238	-1.12065	Down	0	0
hsa-miR-590-3p	29.5651	13.6645	-1.11346	Down	1.30488e-19	1.22009e-18
hsa-miR-151a-5p	133.921	61.9459	-1.11231	Down	8.24878e-83	1.28701e-81
hsa-miR-624-5p	45.4553	21.3027	-1.09342	Down	1.70637e-28	1.94692e-27
hsa-miR-19a-3p	96.4875	46.8098	-1.04353	Down	2.1179e-54	2.96506e-53
hsa-miR-548ad-5p	22.1547	10.8616	-1.02838	Down	2.0136e-13	1.58517e-12
hsa-miR-375	151.416	74.4192	-1.02477	Down	6.63144e-82	1.02847e-80
hsa-miR-196b-5p	50.1919	24.8064	-1.01674	Down	5.80144e-28	6.53293e-27
hsa-miR-18a-3p	10.7718	5.32566	-1.01622	Down	4.01182e-07	2.21077e-06
