# Supplementary material for: Umbilical Cord Blood-Derived Exosomes From Very Preterm Infants With Bronchopulmonary Dysplasia Impaired Endothelial Angiogenesis: Roles of Exosomal MicroRNAs
Source: Front Cell Dev Biol. 2021 Mar 25;9:637248. doi: 10.3389/fcell.2021.637248 (PMC8027316; doi:10.3389/fcell.2021.637248)
Supplement: Supplementary file 5 [file Table_5.XLSX]

## Sheet: Sheet1
miRNA	Predicted target genes
hsa-miR-185-5p	ABCG4
hsa-miR-185-5p	ALOX12
hsa-miR-185-5p	AQP3
hsa-miR-185-5p	AR
hsa-miR-185-5p	ARC
hsa-miR-185-5p	ATR
hsa-miR-185-5p	CAMK2D
hsa-miR-185-5p	CAMK4
hsa-miR-185-5p	CASP14
hsa-miR-185-5p	CDC42
hsa-miR-185-5p	CDK6
hsa-miR-185-5p	COL1A1
hsa-miR-185-5p	DNMT1
hsa-miR-185-5p	DUSP4
hsa-miR-185-5p	EPAS1
hsa-miR-185-5p	EPHB2
hsa-miR-185-5p	EZH2
hsa-miR-185-5p	HMGA1
hsa-miR-185-5p	IGF1R
hsa-miR-185-5p	IL10RA
hsa-miR-185-5p	MCM10
hsa-miR-185-5p	MYC
hsa-miR-185-5p	MZB1
hsa-miR-185-5p	NFATC3
hsa-miR-185-5p	NTRK3
hsa-miR-185-5p	PLAC8
hsa-miR-185-5p	RHOA
hsa-miR-185-5p	SCARB1
hsa-miR-185-5p	SIX1
hsa-miR-185-5p	SLC8A1
hsa-miR-185-5p	SLC9A1
hsa-miR-185-5p	SMAD7
hsa-miR-185-5p	SREBF1
hsa-miR-185-5p	SREBF2
hsa-miR-185-5p	STIM1
hsa-miR-185-5p	TG
hsa-miR-185-5p	TGFB1
hsa-miR-185-5p	TRIM29
hsa-miR-185-5p	VEGFA
